# Supplementary material for: Engineering Toxoplasma gondii secretion systems for intracellular delivery of multiple large therapeutic proteins to neurons
Source: Nat Microbiol. 2024 Jul 29;9(8):2051–72. doi: 10.1038/s41564-024-01750-6 (PMC11306108; doi:10.1038/s41564-024-01750-6)
Supplement: Supplementary file 2 — Oligonucleotide sequences used in this study, recombinant DNA used in this study and proteins surveyed as candidates for delivery by T. gondii as therapeutic targets for human neurological conditions. [file 41564_2024_1750_MOESM2_ESM.xlsx]

## Sheet: Oligonucleotides
Primer Name	Sequence	Usage
hMeCP2_F	AGCTCCTTGTCAAGATGCCT	PCR + sequencing the MECP2 mutation in LUHMES cells
hMeCP2_R	AGTCCTTTCCCGCTCTTCTC	PCR + sequencing the MECP2 mutation in LUHMES cells
mCherry F	CGT TCG TAC TGT TCC ACG ATG G	PCR or sequencing
DHFR F	GAT GAC ACC AAC GCC CGT TC	PCR or sequencing
mCherry F (G16 vector assembly)	GCGTTGTCAGATCCAGCAAAATGGTGAGCAAGGGCGAGGA	NEBuilder assembly - replacing the HXGPRT cassette with a DHFR cassette
G16 vector R (mCherry assembly)	TCCTCGCCCTTGCTCACCATTTTGCTGGATCTGACAACGC	NEBuilder assembly - replacing the HXGPRT cassette with a DHFR cassette
G16 vector F (mCherry assembly)	GTTCTGGCAGGCTACAGTGACAC	NEBuilder assembly - replacing the HXGPRT cassette with a DHFR cassette
mCherry R (G16 vector assembly)	TAGAACTAGTGGATCCCCCTCCACC	NEBuilder assembly - replacing the HXGPRT cassette with a DHFR cassette
DHFR F (G16 vector assembly)	CTGTCTACTCGCTCACGTTTCAAAATGAAGCTTCGCCAGGCTGTAAATC	NEBuilder assembly - replacing the HXGPRT cassette with a DHFR cassette
G16 vector R (DHFR assembly)	GATTTACAGCCTGGCGAAGCTTCATTTTGAAACGTGAGCGAGTAGACAG	NEBuilder assembly - replacing the HXGPRT cassette with a DHFR cassette
G16 vector F (DHFR assembly)	CACGACAGCAGACAACTTTCCTTC	NEBuilder assembly - replacing the HXGPRT cassette with a DHFR cassette
DHFR R (G16 vector assembly)	CATCCTGCAAGTGCATAGAAGGAA	NEBuilder assembly - replacing the HXGPRT cassette with a DHFR cassette
GRA6-F1x	ATTTGTGTTTCCGAGCAGGT	for RFLP distinction between type I and type II T. gondii
GRA6-F1	TTTCCGAGCAGGTGACCT	for RFLP distinction between type I and type II T. gondii
GRA6-R1	GCACCTTCGCTTGTGGTT	for RFLP distinction between type I and type II T. gondii
GRA6-R1x	TCGCCGAAGAGTTGACATAG	for RFLP distinction between type I and type II T. gondii
P43S1	CAACTCTCACCATTCCACCC	for RFLP distinction between type I and type II T. gondii
P43AS2	CACAAGGAGACCGAGAAGGA	for RFLP distinction between type I and type II T. gondii
P43AS1	GCGCGTTGTTAGACAAGACA	for RFLP distinction between type I and type II T. gondii
P43S2	TCTTGTCGGGTGTTCACTCA	for RFLP distinction between type I and type II T. gondii
TFEB F	CTCCGCATGCAGCTGATGAG	PCR or sequencing
GALC F (Toxo overhang)	ACG ACG TCC CGG ACT ACG CGG ATA TCA TGA CTG CGG CCG CGG GTT C	NEBuilder assembly - inserting GALC or GALC-TAT into the pGRA-Toxofilin vector
Toxo R (GALC overhang)	GAA CCC GCG GCC GCA GTC ATG ATA TCC GCG TAG TCC GGG ACG TCG T	NEBuilder assembly - inserting GALC or GALC-TAT into the pGRA-Toxofilin vector
Toxo F (GALC overhang)	AAC TTT CTT GTG GAA GCC ACA CGC TAA GGG CCC TCT AGA TTA ATT AAG ACT ACG ACG AAA GTG ATG CGC	NEBuilder assembly - inserting GALC into the pGRA-Toxofilin vector
GALC R (Toxo overhang)	GCG CAT CAC TTT CGT CGT AGT CTT AAT TAA TCT AGA GGG CCC TTA GCG TGT GGC TTC CAC AAG AAA GTT	NEBuilder assembly - inserting GALC into the pGRA-Toxofilin vector
Toxo F (GALC-TAT overhang)	GTT ATG GAC GGA AGA AGC GGC GAC AGC GAC GAC GAT AAG GGC CCT CTA GAT TAA TTA AGA CTA CGA CGA AAG TGA TGC GC	NEBuilder assembly - inserting GALC-TAT into the pGRA-Toxofilin vector
GALC-TAT R (Toxo overhang)	GGC CCT TAT CGT CGT CGC TGT CGC CGC TTC TTC CGT CCA TAA CCG CCA CCG CCG CGT GTG GCT TCC ACA AGA AAG TTG TC	NEBuilder assembly - inserting GALC-TAT into the pGRA-Toxofilin vector
Cre beginning F	AAT TTA CTG ACC GTA CAC CAA AAT TTG CCT G	PCR or sequencing
Toxofilin end R	CGA CGA GGG CAT AGC GCC TA	PCR or sequencing
GALC F (HA overhang)	ATC TAC CCG TAC GAC GTC CCG GAC TAC GCG CTG CAG ATG ACT GCG GCC GCG GGT TC	GALC F (HA overhang)
Toxo R (HA overhang)	CGC GTA GTC CGG GAC GTC GTA CGG GTA GAT ATC CGA CGA GGG CAT AGC GCC T	Toxo R (HA overhang)
HXGPRT F Seq	CTC CCT GAT CCC TCC GAA AAG	Sequencing the vector from HXGPRT
HXGPRT R Seq	GAC GGG TGA AGT TTC GCT TTA G	Sequencing the vector from HXGPRT
pDONR221 R	CTG CCA GGA AAC AGC TAT GAC	Sequencing from the pDONR221 vector
pANT7_cGST F	CAT TGT ATG GGA TCT GAT CTG GG	Sequencing form the pANT7-cGST vector
pANT7_cGST R	GTT TCG CCA TTT ATC ACC TTC ATC G	Sequencing form the pANT7-cGST vector
eGFP end F	CCT GAG CAA AGA CCC CAA C	PCR or sequencing
SV40 poly(A) R	TGT AAC CAT TAT AAG CTG CAA TAA ACA AG	PCR or sequencing
ASPA F (HA overhang)	GGT ACC TAC CCG TAC GAC GTC CCG GAC TAC GCG GGC GCC ATG ACT TCT TGT CAC ATT GC	NEBuilder assembly - inserting ASPA into pGRA-Toxofilin vector
ASPA R (Toxo overhang)	GTC GTA GTC TTA ATT AAT CTA GAG GGC CCC TAA TGT AAA CAG CAG CGA ATA C	NEBuilder assembly - inserting ASPA into pGRA-Toxofilin vector
Toxo F (ASPA overhang)	GTT TAC ATT AGG GGC CCT CTA GAT TAA TTA AGA CTA CGA CGA AAG TGA TGC GC	NEBuilder assembly - inserting ASPA into pGRA-Toxofilin vector
MeCP2 F (HA overhang)	GAT ATC TAC CCG TAC GAC GTC CCG GAC TAC GCG GGC GCC ATG GCA GCA G	NEBuilder assembly - inserting MECP2 into pGRA-Toxofilin vector
MeCP2 R (Toxo overhang)	CGT CGT AGT CTT AAT TAA TCT AGA GGG CCC TCA GGA CAC CCG CTC GGT CA	NEBuilder assembly - inserting MECP2 into pGRA-Toxofilin vector
Toxo F (MeCP2 overhang)	GTC CTG AGG GCC CTC TAG ATT AAT TAA GAC TAC GAC GAA AGT GAT GCG C	NEBuilder assembly - inserting MECP2 into pGRA-Toxofilin vector
Toxo R (KpnI HA overhang)	GGC GCC CGC GTA GTC CGG GAC GTC GTA CGG GTA GGT ACC CGA CGA GGG CAT AGC GCC T	NEBuilder assembly - inserting anything starting with an HA into the pGRA-Toxofilin vector
SMN1 F (HA overhang)	GAT ATC TAC CCG TAC GAC GTC CCG GAC TAC GCG GGC GCC ATG GCG ATG AGC AGC GG	NEBuilder assembly - inserting SMN1 into pGRA-Toxofilin vector
SMN1 R (Toxo overhang)	CGT CGT AGT CTT AAT TAA TCT AGA GGG CCC TTA ATT TAA GGA ATG TGA GCA CCT TCC	NEBuilder assembly - inserting SMN1 into pGRA-Toxofilin vector
Toxo F (SMN1 overhang)	AAA TTA AGG GCC CTC TAG ATT AAT TAA GAC TAC GAC GAA AGT GAT GCG C	NEBuilder assembly - inserting SMN1 into pGRA-Toxofilin vector
GALC_deletion	TGC CCT TGC TGC TGT GTG	For sequencing the deletion
bGH poly(A) R	GAT GGC TGG CAA CTA GAA GGC AC	PCR or sequencing
GRA16+P R (GT1_021860_R)	CAT CTG ATC ATT TTT CCG CTT CGC	Amplifying GRA16 from RH genome
GRA16+P F (5region-21860_F2)	CAT TTT GAA ACG TGA GCG AGT AGA CAG	Amplifying GRA16 from RH genome
HA beginning F	TAC CCG TAC GAC GTC CCG G	for PCR + sequencing
GALCdel F RTHorn	CCC GGC GGC GCG TAC GTG CTC GAC GAC TCC GAC GGG CTG GGC CGG GAG TTC GAC GGC ATC GGC GCG GTC AGC G	Round the horn blunt end ligation cloning to add back fragment of GALC that was ommited in the assembly cloning
GALCdel R RTHorn	CGC CAG CAG CGC ACA CAG CAG CAA GGG CAC CGC GGC GCG GCC CGC CGA ACC CGC GGC	Round the horn blunt end ligation cloning to add back fragment of GALC that was ommited in the assembly cloning
GRA16 F (DHFR overhang)	TGA ATG CAA GGT TTC GTG CTG CAT TTT GAA ACG TGA GCG AGT AGA C	NEBuilder assembly - replacing Toxofilin with GRA16 in the pGRA vector
GRA16 R (HA overhang)	GGA CGT CGT ACG GGT AGG TAC CGA TAT CCA TCT GAT CAT TTT TCC GCT TCG	NEBuilder assembly - replacing Toxofilin with GRA16 in the pGRA vector
HA F (GRA16 overhang)	CGA AGC GGA AAA ATG ATC AGA TGG ATA TCG GTA CCT ACC CGT ACG ACG TCC	NEBuilder assembly - replacing Toxofilin with GRA16 in the pGRA vector
DHFR R (GRA16 overhang)	GTC TAC TCG CTC ACG TTT CAA AAT GCA GCA CGA AAC CTT GCA TTC A	NEBuilder assembly - replacing Toxofilin with GRA16 in the pGRA vector
GRA16 midP1 F	CGA TCG TAC ACA TTT GGT GGG TG	for PCR + sequencing of the GRA16 primer
GRA16 midP2 F	CGC GCT TCG TCG ACT GAT AGT TAG	for PCR + sequencing of the GRA16 primer
GRA16 begCDS F	CTC TGG TAT TCA CCG GTT CGT CG	for PCR + sequencing of the GRA16 coding sequence
GRA16 midCDS F	GAA GAC GAA GCA ACA CGC GC	for PCR + sequencing of the GRA16 coding sequence
GRA16 midP1 R	GTA CCC AGA AGA GTT CGC TAG TGG TG	for PCR + sequencing of the GRA16 primer
GlyTAT R	GCT TCT TCC GTC CAT AAC CGC C	for PCR + sequencing of GALC-TAT
ASPA_F	GATTCAGAGAACAGGGCTGGAGG	for PCR + sequencing of ASPA
MECP2opt_F	GGGAAGAGGAACGACTTGAGGAGA	for PCR + sequencing of MECP2opt
SMN1_F	GCAGGAGGATTCCGTGCTGTTC	for PCR + sequencing of SMN1
GRA16[237] RTH R	ATCTCGTACGTAAAGAGGGGCAAACTT	Round the horn blunt end ligation cloning to remove fragments of GRA16
EcoRV-HA RTH F	GATATCTACCCGTACGACGTCCCG	Round the horn blunt end ligation cloning to remove fragments of GRA16
HA RTH R	CGCGTAGTCCGGGACGTCGTA	Round the horn blunt end ligation cloning to remove fragments of GRA16
Stop-3'UTR RTH F	TGAGGGCCCTCTAGATTAATTAAGACTACGA	Round the horn blunt end ligation cloning to remove fragments of GRA16
GRA16[256] RTH R	GAGTTTCTGTTTCTTGCTCCTCGTC	Round the horn blunt end ligation cloning to remove fragments of GRA16
GRA16[339] RTH R	CGGATATGACGCGGCGGGG	Round the horn blunt end ligation cloning to remove fragments of GRA16
HA_F	CCC GTA CGA CGT CCC GG	PCR or sequencing
GALC_end_R	CAT CAC TTT CGT CGT AGT CTT AAT TAA TTA GCG TG	PCR or sequencing
TAT_R	CGT CGT CGC TGT CGC C	PCR or sequencing
pcDNA3_F	CGA CTC ACT ATA GGG AGA CCC AAG C	PCR or sequencing
pcDNA3_R	GCA TGC TCG AGC GGC CG	PCR or sequencing
MeCP2_end_R	GCT AAC TCT CTC GGT CAC GGG	PCR or sequencing
ToxoSeq_GRA3'_R (TGR)	gctggagctccaccgc	PCR or sequencing
ToxoSeq_Toxofilin_F2 (T2F)	ggagacgaagggacatctacaatg	PCR or sequencing
Diagnostic PCR ix: 5' upstream of inserted DHFR cassette reverse primer	CGTAGAGCAGAAACGCACTACTAAAG	Diagnostic PCR ix: 5' upstream of inserted DHFR cassette reverse primer
Diagnostic PCR x: 3' downstream of inserted DHFR cassette forward primer	GCAGATGTGCGTGTATCCACT	Diagnostic PCR x: 3' downstream of inserted DHFR cassette forward primer
Diagnostic PCR xi: 5' upstream of inserted mNeonGreen cassette reverse primer	CTGCATTGTGCGATGGACTTG	Diagnostic PCR xi: 5' upstream of inserted mNeonGreen cassette reverse primer
Diagnostic PCR xii: 3' downstream of inserted mNeonGreen cassette forward primer	GTTCCGTAAGACGGAGCTCAA	Diagnostic PCR xii: 3' downstream of inserted mNeonGreen cassette forward primer
LDH2 guide RNA for CRISPR cut downstream (positive strand) of ATG start codon	aagttAATCTTTTTTCTTCTGCTAAg	LDH2 guide RNA for CRISPR cut downstream (positive strand) of ATG start codon
LDH2 guide RNA for CRISPR cut downstream (positive strand) of ATG start codon	aaaacTTAGCAGAAGAAAAAAGATTa	LDH2 guide RNA for CRISPR cut downstream (positive strand) of ATG start codon
LDH2 guide RNA for CRISPR cut upstream (positive strand) upstream of TGA stop codon	aagttGGGTTGAACAAGTACGCAGGg	LDH2 guide RNA for CRISPR cut upstream (positive strand) upstream of TGA stop codon
LDH2 guide RNA for CRISPR cut upstream (positive strand) upstream of TGA stop codon	aaaacCCTGCGTACTTGTTCAACCCa	LDH2 guide RNA for CRISPR cut upstream (positive strand) upstream of TGA stop codon
LDH2 DHFR cassette amplification forward primer	atacttacgactttctttgcgctgctcggcattcgtacttcacttccaccaagcttcgccaggctgtaaat	LDH2 DHFR cassette amplification forward primer
LDH2 DHFR cassette amplification reverse primer	aaacaccctcccacatttgctccttctgtgctgcccgcctgcgtacttgtggatcgatcccccggtttgc	LDH2 DHFR cassette amplification reverse primer
LDH2 Diagnostic PCR primer i: upstream of 5' start codon forward primer	cttaaagtcgtgaggagttaaacggc	LDH2 Diagnostic PCR primer i: upstream of 5' start codon forward primer
LDH2 Diagnostic PCR primer ii: downstream of 5' start codon reverse primer	CCAGTGAAGTCGTGTCCTGAG	LDH2 Diagnostic PCR primer ii: downstream of 5' start codon reverse primer
LDH2 Diagnostic PCR primer iii: upstream of 3' stop codon forward primer	TCAAGCTACTGTTATCGGCACACA	LDH2 Diagnostic PCR primer iii: upstream of 3' stop codon forward primer
LDH2 Diagnostic PCR iv: downstream of 3' stop codon reverse primer	ggtgttgtgtgtgttctaacccc	LDH2 Diagnostic PCR iv: downstream of 3' stop codon reverse primer
LDH2 RT-qPCR primer Forward	GCGTCGTGCCAAAAGTTCAG	LDH2 RT-qPCR primer Forward
LDH2 RT-qPCR primer Reverse	TCCCTTCTGGCATGCCTGTTAC	LDH2 RT-qPCR primer Reverse
LDH1 guide RNA for CRISPR cut upstream (negative strand) forward primer	aagttTTTCTCCTCTGCACAAGTGCg	LDH1 guide RNA for CRISPR cut upstream (negative strand) forward primer
LDH1 guide RNA for CRISPR cut upstream (negative strand) reverse primer	aaaacGCACTTGTGCAGAGGAGAAAa	LDH1 guide RNA for CRISPR cut upstream (negative strand) reverse primer
LDH1 guide RNA for CRISPR cut downstream (negative strand) forward primer	aagttGAGCGCCATGACGTCGTCGAg	LDH1 guide RNA for CRISPR cut downstream (negative strand) forward primer
LDH1 guide RNA for CRISPR cut downstream (negative strand) reverse primer	aaaacTCGACGACGTCATGGCGCTCa	LDH1 guide RNA for CRISPR cut downstream (negative strand) reverse primer
LDH1 mNeonGreen cassette amplification forward primer	cgcgcagtaaagtggcattccgctcctgttttgccaacgcccctcgggggggcaagaatt	LDH1 mNeonGreen cassette amplification forward primer
LDH1 mNeonGreen cassette amplification reverse primer	caacatctggcagcctcccgctcatttttagtcagcaaaaAAGCTTTTACATCCGTTGCC	LDH1 mNeonGreen cassette amplification reverse primer
LDH1 Diagnostic PCR v: upstream of 5' start codon forward primer	acacactgggtagtgtccac	LDH1 Diagnostic PCR v: upstream of 5' start codon forward primer
LDH1 Diagnostic PCR vi: downstream of 5' start codon reverse primer	ACGTCATCATAAACAGCGGGTC	LDH1 Diagnostic PCR vi: downstream of 5' start codon reverse primer
LDH1 Diagnostic PCR vii: upstream of 3' stop codon forward primer	CAACATGATCTGCGGTATGGC	LDH1 Diagnostic PCR vii: upstream of 3' stop codon forward primer
LDH1 Diagnostic PCR viii: downstream of 3' stop codon reverse primer	catcatcttgccacggttgtg	LDH1 Diagnostic PCR viii: downstream of 3' stop codon reverse primer
LDH1 RT-qPCR primer Forward	TGTAGCAGACTAACCGGTGC	LDH1 RT-qPCR primer Forward
LDH1 RT-qPCR primer Reverse	TACCCTCGGGCATACCTTTG	LDH1 RT-qPCR primer Reverse

## Sheet: Recombinant DNA
Sequence name	DNA sequence
GRA2_3'UTR	ttaattaagactacgacgaaagtgatgcgcaggctggaaagccgctgaagggagaagtctacaaagccgatcagtgaaaaatgtgtggggaggtggtcttgttgcaggaatgcaatggtgttaagcatcgtgttcgaatgcagtgcgtgtatcagttgtgcgcggaaggacactgcttcaatgttaagaacctgttttctccgtagagaggaccaaaagacgattgcaaaactggtatgtacgcaatagcccaatgccggacgtcagttggttgtatgtgacgctcccagatgtcatatgccttgtgagtgtgtctgggatgcaagtttttggtgtgcgttgatttcgccagcttatgacagtggcagacgaattattgacatgatacaaggacgcaga…
GRA16_promoter	cattttgaaacgtgagcgagtagacagggagtctgcgcatagaactgggcattcgtcctgaccactgttgcatgtgggacgaatcatcagagtatcggaaatgttgatttgataatttgcatctcctcaacatagctgcaaaatagaatgcacgttctataataacgtgcggctctatctacgtatcaggctgtagagagtcaacaacttccttagctacctatctatcagtatgcttatcaacctacctacccaccacatgatgtttgtgcctgagagtcctctacttgtgtccacatttgcggttccccccgtaattattgtttctctcgtatgcagagactagacttatatgcatcattcaccttcgacaacggctgggtatacatgtctggttgt…
GRA16-HA-ASPA	atgtatcgaaaccactcagggatacggcttgcctgcaggctcttcgaagttggagctctcgttttagctttagaaaatgtctctggtattcaccggttcgtcgccgggattgagtggaacgaagggaaagaggattttcagtacacgacgtctccttgggtgattccacctgacggattagtcagtcggcgacttgctgaggaacctcctagaaagcgcttgcgaaaaacaaacaaatcagatcgtgactcagattctgctcaaggttccaggacgacttctcctggcagtctgggcggttttggtgcaacagttgggcgtgttgccactccgcgaatacggagtggtgttgtggcgtcggaggcgatccgaggtacaatttggaggaggccaggtgaa…
GRA16-HA-ASPAopt	atgtatcgaaaccactcagggatacggcttgcctgcaggctcttcgaagttggagctctcgttttagctttagaaaatgtctctggtattcaccggttcgtcgccgggattgagtggaacgaagggaaagaggattttcagtacacgacgtctccttgggtgattccacctgacggattagtcagtcggcgacttgctgaggaacctcctagaaagcgcttgcgaaaaacaaacaaatcagatcgtgactcagattctgctcaaggttccaggacgacttctcctggcagtctgggcggttttggtgcaacagttgggcgtgttgccactccgcgaatacggagtggtgttgtggcgtcggaggcgatccgaggtacaatttggaggaggccaggtgaa…
GRA16-HA-GALC	atgtatcgaaaccactcagggatacggcttgcctgcaggctcttcgaagttggagctctcgttttagctttagaaaatgtctctggtattcaccggttcgtcgccgggattgagtggaacgaagggaaagaggattttcagtacacgacgtctccttgggtgattccacctgacggattagtcagtcggcgacttgctgaggaacctcctagaaagcgcttgcgaaaaacaaacaaatcagatcgtgactcagattctgctcaaggttccaggacgacttctcctggcagtctgggcggttttggtgcaacagttgggcgtgttgccactccgcgaatacggagtggtgttgtggcgtcggaggcgatccgaggtacaatttggaggaggccaggtgaa…
GRA16-GALCopt	atgtatcgaaaccactcagggatacggcttgcctgcaggctcttcgaagttggagctctcgttttagctttagaaaatgtctctggtattcaccggttcgtcgccgggattgagtggaacgaagggaaagaggattttcagtacacgacgtctccttgggtgattccacctgacggattagtcagtcggcgacttgctgaggaacctcctagaaagcgcttgcgaaaaacaaacaaatcagatcgtgactcagattctgctcaaggttccaggacgacttctcctggcagtctgggcggttttggtgcaacagttgggcgtgttgccactccgcgaatacggagtggtgttgtggcgtcggaggcgatccgaggtacaatttggaggaggccaggtgaa…
GRA16-GALC-TAT	atgtatcgaaaccactcagggatacggcttgcctgcaggctcttcgaagttggagctctcgttttagctttagaaaatgtctctggtattcaccggttcgtcgccgggattgagtggaacgaagggaaagaggattttcagtacacgacgtctccttgggtgattccacctgacggattagtcagtcggcgacttgctgaggaacctcctagaaagcgcttgcgaaaaacaaacaaatcagatcgtgactcagattctgctcaaggttccaggacgacttctcctggcagtctgggcggttttggtgcaacagttgggcgtgttgccactccgcgaatacggagtggtgttgtggcgtcggaggcgatccgaggtacaatttggaggaggccaggtgaa…
GRA16-HA-MECP2opt	atgtatcgaaaccactcagggatacggcttgcctgcaggctcttcgaagttggagctctcgttttagctttagaaaatgtctctggtattcaccggttcgtcgccgggattgagtggaacgaagggaaagaggattttcagtacacgacgtctccttgggtgattccacctgacggattagtcagtcggcgacttgctgaggaacctcctagaaagcgcttgcgaaaaacaaacaaatcagatcgtgactcagattctgctcaaggttccaggacgacttctcctggcagtctgggcggttttggtgcaacagttgggcgtgttgccactccgcgaatacggagtggtgttgtggcgtcggaggcgatccgaggtacaatttggaggaggccaggtgaa…
GRA16-HA-SMN1	atgtatcgaaaccactcagggatacggcttgcctgcaggctcttcgaagttggagctctcgttttagctttagaaaatgtctctggtattcaccggttcgtcgccgggattgagtggaacgaagggaaagaggattttcagtacacgacgtctccttgggtgattccacctgacggattagtcagtcggcgacttgctgaggaacctcctagaaagcgcttgcgaaaaacaaacaaatcagatcgtgactcagattctgctcaaggttccaggacgacttctcctggcagtctgggcggttttggtgcaacagttgggcgtgttgccactccgcgaatacggagtggtgttgtggcgtcggaggcgatccgaggtacaatttggaggaggccaggtgaa…
GRA16-HA-TFEBopt	atgtatcgaaaccactcagggatacggcttgcctgcaggctcttcgaagttggagctctcgttttagctttagaaaatgtctctggtattcaccggttcgtcgccgggattgagtggaacgaagggaaagaggattttcagtacacgacgtctccttgggtgattccacctgacggattagtcagtcggcgacttgctgaggaacctcctagaaagcgcttgcgaaaaacaaacaaatcagatcgtgactcagattctgctcaaggttccaggacgacttctcctggcagtctgggcggttttggtgcaacagttgggcgtgttgccactccgcgaatacggagtggtgttgtggcgtcggaggcgatccgaggtacaatttggaggaggccaggtgaa…
GRA16-HAstop	atgtatcgaaaccactcagggatacggcttgcctgcaggctcttcgaagttggagctctcgttttagctttagaaaatgtctctggtattcaccggttcgtcgccgggattgagtggaacgaagggaaagaggattttcagtacacgacgtctccttgggtgattccacctgacggattagtcagtcggcgacttgctgaggaacctcctagaaagcgcttgcgaaaaacaaacaaatcagatcgtgactcagattctgctcaaggttccaggacgacttctcctggcagtctgggcggttttggtgcaacagttgggcgtgttgccactccgcgaatacggagtggtgttgtggcgtcggaggcgatccgaggtacaatttggaggaggccaggtgaa…
Toxofilin_promoter	atcaagcttgtgctcggttccatatgttagaagcgaactctccgcctcaatttttcttttctttggacttcggtggtcggcactgacgctttgctagccctcgcctttggcgacattcagcacccttgtctggaccaagccctttccccacgagcacagccgactggcaccagacgagtgtatggtatctctacgaaacacagcacgccgttactcctcgaggaaagagacacttttaaagaacagagaaaacgtctcgagaagattctgcgggcggcttcaccgctgctgcctttctgcgccatttagaacaaggtgttcgccacctcgtttatggcttatccggccttctgcttcaaaaggaaaggcgacccctgctagcgaccagtcttgtttctt…
Toxofilin-HA-ASPA	atggcgcaatacaagtcacgccctttggcagcttttctgctgctcattaccgtcggatcgctgctgaccgcatccgaatcggtccagctttctgaaggcatgaagaggctcagcatgagaggaagaagtcccagcccgaaaaggggaagattcgagagtggagacgaagggacatctacaatgtcgccctccgtcgcagcacgccaacaggaactagggctgctccgtccggaagagaggctcattgcgggtcaagccaaagcagcggcgctacagactgtccatcaattaggagcagttgctcttaccccagagcaagctaaagccgcactgctagacgaaattctcagagccacgcaaaatttggacctcaggaagtacgagaatctcaacacggag…
Toxofilin-HA-ASPAopt	atggcgcaatacaagtcacgccctttggcagcttttctgctgctcattaccgtcggatcgctgctgaccgcatccgaatcggtccagctttctgaaggcatgaagaggctcagcatgagaggaagaagtcccagcccgaaaaggggaagattcgagagtggagacgaagggacatctacaatgtcgccctccgtcgcagcacgccaacaggaactagggctgctccgtccggaagagaggctcattgcgggtcaagccaaagcagcggcgctacagactgtccatcaattaggagcagttgctcttaccccagagcaagctaaagccgcactgctagacgaaattctcagagccacgcaaaatttggacctcaggaagtacgagaatctcaacacggag…
Toxofilin-HA-GALC	atggcgcaatacaagtcacgccctttggcagcttttctgctgctcattaccgtcggatcgctgctgaccgcatccgaatcggtccagctttctgaaggcatgaagaggctcagcatgagaggaagaagtcccagcccgaaaaggggaagattcgagagtggagacgaagggacatctacaatgtcgccctccgtcgcagcacgccaacaggaactagggctgctccgtccggaagagaggctcattgcgggtcaagccaaagcagcggcgctacagactgtccatcaattaggagcagttgctcttaccccagagcaagctaaagccgcactgctagacgaaattctcagagccacgcaaaatttggacctcaggaagtacgagaatctcaacacggag…
Toxofilin-HA-GALCopt	atggcgcaatacaagtcacgccctttggcagcttttctgctgctcattaccgtcggatcgctgctgaccgcatccgaatcggtccagctttctgaaggcatgaagaggctcagcatgagaggaagaagtcccagcccgaaaaggggaagattcgagagtggagacgaagggacatctacaatgtcgccctccgtcgcagcacgccaacaggaactagggctgctccgtccggaagagaggctcattgcgggtcaagccaaagcagcggcgctacagactgtccatcaattaggagcagttgctcttaccccagagcaagctaaagccgcactgctagacgaaattctcagagccacgcaaaatttggacctcaggaagtacgagaatctcaacacggag…
Toxofilin-HA-GALC-TAT	atggcgcaatacaagtcacgccctttggcagcttttctgctgctcattaccgtcggatcgctgctgaccgcatccgaatcggtccagctttctgaaggcatgaagaggctcagcatgagaggaagaagtcccagcccgaaaaggggaagattcgagagtggagacgaagggacatctacaatgtcgccctccgtcgcagcacgccaacaggaactagggctgctccgtccggaagagaggctcattgcgggtcaagccaaagcagcggcgctacagactgtccatcaattaggagcagttgctcttaccccagagcaagctaaagccgcactgctagacgaaattctcagagccacgcaaaatttggacctcaggaagtacgagaatctcaacacggag…
Toxofilin-HA-GDNF	atggcgcaatacaagtcacgccctttggcagcttttctgctgctcattaccgtcggatcgctgctgaccgcatccgaatcggtccagctttctgaaggcatgaagaggctcagcatgagaggaagaagtcccagcccgaaaaggggaagattcgagagtggagacgaagggacatctacaatgtcgccctccgtcgcagcacgccaacaggaactagggctgctccgtccggaagagaggctcattgcgggtcaagccaaagcagcggcgctacagactgtccatcaattaggagcagttgctcttaccccagagcaagctaaagccgcactgctagacgaaattctcagagccacgcaaaatttggacctcaggaagtacgagaatctcaacacggag…
Toxofilin-HA-MECP2	atggcgcaatacaagtcacgccctttggcagcttttctgctgctcattaccgtcggatcgctgctgaccgcatccgaatcggtccagctttctgaaggcatgaagaggctcagcatgagaggaagaagtcccagcccgaaaaggggaagattcgagagtggagacgaagggacatctacaatgtcgccctccgtcgcagcacgccaacaggaactagggctgctccgtccggaagagaggctcattgcgggtcaagccaaagcagcggcgctacagactgtccatcaattaggagcagttgctcttaccccagagcaagctaaagccgcactgctagacgaaattctcagagccacgcaaaatttggacctcaggaagtacgagaatctcaacacggag…
Toxofilin-HA-MECP2opt	atggcgcaatacaagtcacgccctttggcagcttttctgctgctcattaccgtcggatcgctgctgaccgcatccgaatcggtccagctttctgaaggcatgaagaggctcagcatgagaggaagaagtcccagcccgaaaaggggaagattcgagagtggagacgaagggacatctacaatgtcgccctccgtcgcagcacgccaacaggaactagggctgctccgtccggaagagaggctcattgcgggtcaagccaaagcagcggcgctacagactgtccatcaattaggagcagttgctcttaccccagagcaagctaaagccgcactgctagacgaaattctcagagccacgcaaaatttggacctcaggaagtacgagaatctcaacacggag…
Toxofilin-HA-PARK2	atggcgcaatacaagtcacgccctttggcagcttttctgctgctcattaccgtcggatcgctgctgaccgcatccgaatcggtccagctttctgaaggcatgaagaggctcagcatgagaggaagaagtcccagcccgaaaaggggaagattcgagagtggagacgaagggacatctacaatgtcgccctccgtcgcagcacgccaacaggaactagggctgctccgtccggaagagaggctcattgcgggtcaagccaaagcagcggcgctacagactgtccatcaattaggagcagttgctcttaccccagagcaagctaaagccgcactgctagacgaaattctcagagccacgcaaaatttggacctcaggaagtacgagaatctcaacacggag…
Toxofilin-HA-SMN1	atggcgcaatacaagtcacgccctttggcagcttttctgctgctcattaccgtcggatcgctgctgaccgcatccgaatcggtccagctttctgaaggcatgaagaggctcagcatgagaggaagaagtcccagcccgaaaaggggaagattcgagagtggagacgaagggacatctacaatgtcgccctccgtcgcagcacgccaacaggaactagggctgctccgtccggaagagaggctcattgcgggtcaagccaaagcagcggcgctacagactgtccatcaattaggagcagttgctcttaccccagagcaagctaaagccgcactgctagacgaaattctcagagccacgcaaaatttggacctcaggaagtacgagaatctcaacacggag…
Toxofilin-HA-TFEBopt	atggcgcaatacaagtcacgccctttggcagcttttctgctgctcattaccgtcggatcgctgctgaccgcatccgaatcggtccagctttctgaaggcatgaagaggctcagcatgagaggaagaagtcccagcccgaaaaggggaagattcgagagtggagacgaagggacatctacaatgtcgccctccgtcgcagcacgccaacaggaactagggctgctccgtccggaagagaggctcattgcgggtcaagccaaagcagcggcgctacagactgtccatcaattaggagcagttgctcttaccccagagcaagctaaagccgcactgctagacgaaattctcagagccacgcaaaatttggacctcaggaagtacgagaatctcaacacggag…
GRA16[339]-HAstop	atgtatcgaaaccactcagggatacggcttgcctgcaggctcttcgaagttggagctctcgttttagctttagaaaatgtctctggtattcaccggttcgtcgccgggattgagtggaacgaagggaaagaggattttcagtacacgacgtctccttgggtgattccacctgacggattagtcagtcggcgacttgctgaggaacctcctagaaagcgcttgcgaaaaacaaacaaatcagatcgtgactcagattctgctcaaggttccaggacgacttctcctggcagtctgggcggttttggtgcaacagttgggcgtgttgccactccgcgaatacggagtggtgttgtggcgtcggaggcgatccgaggtacaatttggaggaggccaggtgaa…
GRA16[256]-HAstop	atgtatcgaaaccactcagggatacggcttgcctgcaggctcttcgaagttggagctctcgttttagctttagaaaatgtctctggtattcaccggttcgtcgccgggattgagtggaacgaagggaaagaggattttcagtacacgacgtctccttgggtgattccacctgacggattagtcagtcggcgacttgctgaggaacctcctagaaagcgcttgcgaaaaacaaacaaatcagatcgtgactcagattctgctcaaggttccaggacgacttctcctggcagtctgggcggttttggtgcaacagttgggcgtgttgccactccgcgaatacggagtggtgttgtggcgtcggaggcgatccgaggtacaatttggaggaggccaggtgaa…
GRA16[237]-HAstop	atgtatcgaaaccactcagggatacggcttgcctgcaggctcttcgaagttggagctctcgttttagctttagaaaatgtctctggtattcaccggttcgtcgccgggattgagtggaacgaagggaaagaggattttcagtacacgacgtctccttgggtgattccacctgacggattagtcagtcggcgacttgctgaggaacctcctagaaagcgcttgcgaaaaacaaacaaatcagatcgtgactcagattctgctcaaggttccaggacgacttctcctggcagtctgggcggttttggtgcaacagttgggcgtgttgccactccgcgaatacggagtggtgttgtggcgtcggaggcgatccgaggtacaatttggaggaggccaggtgaa…
GRA16[339]-MECP2opt	atgtatcgaaaccactcagggatacggcttgcctgcaggctcttcgaagttggagctctcgttttagctttagaaaatgtctctggtattcaccggttcgtcgccgggattgagtggaacgaagggaaagaggattttcagtacacgacgtctccttgggtgattccacctgacggattagtcagtcggcgacttgctgaggaacctcctagaaagcgcttgcgaaaaacaaacaaatcagatcgtgactcagattctgctcaaggttccaggacgacttctcctggcagtctgggcggttttggtgcaacagttgggcgtgttgccactccgcgaatacggagtggtgttgtggcgtcggaggcgatccgaggtacaatttggaggaggccaggtgaa…
GRA16[256]-MECP2opt	atgtatcgaaaccactcagggatacggcttgcctgcaggctcttcgaagttggagctctcgttttagctttagaaaatgtctctggtattcaccggttcgtcgccgggattgagtggaacgaagggaaagaggattttcagtacacgacgtctccttgggtgattccacctgacggattagtcagtcggcgacttgctgaggaacctcctagaaagcgcttgcgaaaaacaaacaaatcagatcgtgactcagattctgctcaaggttccaggacgacttctcctggcagtctgggcggttttggtgcaacagttgggcgtgttgccactccgcgaatacggagtggtgttgtggcgtcggaggcgatccgaggtacaatttggaggaggccaggtgaa…
GRA16[237]-MECP2opt	atgtatcgaaaccactcagggatacggcttgcctgcaggctcttcgaagttggagctctcgttttagctttagaaaatgtctctggtattcaccggttcgtcgccgggattgagtggaacgaagggaaagaggattttcagtacacgacgtctccttgggtgattccacctgacggattagtcagtcggcgacttgctgaggaacctcctagaaagcgcttgcgaaaaacaaacaaatcagatcgtgactcagattctgctcaaggttccaggacgacttctcctggcagtctgggcggttttggtgcaacagttgggcgtgttgccactccgcgaatacggagtggtgttgtggcgtcggaggcgatccgaggtacaatttggaggaggccaggtgaa…
toxofilin-ZFN-L-T2A-toxofilin-ZFN-R	ATGGCGCAATACAAGTCACGCCCTTTGGCAGCTTTTCTGCTGCTCATTACCGTCGGATCGCTGCTGACCGCATCCGAATCGGTCCAGCTTTCTGAAGGCATGAAGAGGCTCAGCATGAGAGGAAGAAGTCCCAGCCCGAAAAGGGGAAGATTCGAGAGTGGAGACGAAGGGACATCTACAATGTCGCCCTCCGTCGCAGCACGCCAACAGGAACTAGGGCTGCTCCGTCCGGAAGAGAGGCTCATTGCGGGTCAAGCCAAAGCAGCGGCGCTACAGACTGTCCATCAATTAGGAGCAGTTGCTCTTACCCCAGAGCAAGCTAAAGCCGCACTGCTAGACGAAATTCTCAGAGCCACGCAAAATTTGGACCTCAGGAAGTACGAGAATCTCAACACGGAG…
toxofilin-ZFN-R	ATGGCGCAATACAAGTCACGCCCTTTGGCAGCTTTTCTGCTGCTCATTACCGTCGGATCGCTGCTGACCGCATCCGAATCGGTCCAGCTTTCTGAAGGCATGAAGAGGCTCAGCATGAGAGGAAGAAGTCCCAGCCCGAAAAGGGGAAGATTCGAGAGTGGAGACGAAGGGACATCTACAATGTCGCCCTCCGTCGCAGCACGCCAACAGGAACTAGGGCTGCTCCGTCCGGAAGAGAGGCTCATTGCGGGTCAAGCCAAAGCAGCGGCGCTACAGACTGTCCATCAATTAGGAGCAGTTGCTCTTACCCCAGAGCAAGCTAAAGCCGCACTGCTAGACGAAATTCTCAGAGCCACGCAAAATTTGGACCTCAGGAAGTACGAGAATCTCAACACGGAG…
toxofilin-ZFN-L	ATGGCGCAATACAAGTCACGCCCTTTGGCAGCTTTTCTGCTGCTCATTACCGTCGGATCGCTGCTGACCGCATCCGAATCGGTCCAGCTTTCTGAAGGCATGAAGAGGCTCAGCATGAGAGGAAGAAGTCCCAGCCCGAAAAGGGGAAGATTCGAGAGTGGAGACGAAGGGACATCTACAATGTCGCCCTCCGTCGCAGCACGCCAACAGGAACTAGGGCTGCTCCGTCCGGAAGAGAGGCTCATTGCGGGTCAAGCCAAAGCAGCGGCGCTACAGACTGTCCATCAATTAGGAGCAGTTGCTCTTACCCCAGAGCAAGCTAAAGCCGCACTGCTAGACGAAATTCTCAGAGCCACGCAAAATTTGGACCTCAGGAAGTACGAGAATCTCAACACGGAG…
Cas9	GATAAGAAGTATTCTATTGGTCTCGATATTGGAACGAATTCCGTCGGGTGGGCAGTCATTACTGATGAATATAAAGTCCCTTCCAAGAAGTTTAAAGTCCTCGGAAATACGGATCGCCATTCCATTAAGAAGAATCTTATAGGCGCGTTGCTTTTCGATTCGGGTGAGACCGCTGAAGCGACAAGACTCAAACGCACGGCACGTCGGCGATATACTCGCAGGAAGAATCGCATTTGTTATCTCCAGGAAATTTTCTCTAATGAAATGGCAAAAGTTGATGATTCGTTCTTTCATCGCCTCGAGGAATCGTTTCTCGTCGAGGAAGACAAGAAACATGAACGCCATCCAATTTTCGGAAATATTGTTGATGAAGTCGCGTATCATGAAAAGTATCCTACA…
Toxoplasma gRNA cassette (targeting murine Murine Cetn1)	CAAGTAAGCAGAAGCACGCTGTATTTCCGGGAGGGTGCGACGAGACAAAGTGCGCGAGTTGAAATCGTCGTGGGGACGATTGCACCGCGGCCACATGTTGGAGACACTGAGGACACACGGGAAACGCGAAAGATTTCAAATTAACGTACCCAAGCGCGAAAGCTTGCGCAGCATACACTCGAAGCGAACATCCCGAACCATCGAGAGGCGGAGAGCGATAAGTCTTTCACGCTGCGAAGTGTTGCGACGGCTGCGCCGCTGCACTGTGAATTGGGCGCCAATATTGCATCCTAGGCCTGACGCGCCTCCTGCAGAACGCGAGACACTGGGATATGTAGAGCCAAGGGGGAAACCTTCGAACTCTCGAATGTCTTCTCTGACAAGAATCATATTTCCATC…

## Sheet: Proteins_surveyed
Gene Name/Symbol	Associated disease
TFEB	Lysosomal storage diseases and neurodegenerative diseases
HGSNAT	Mucopolysaccharidosis 3C (Sanfilippo syndrome C)
MEF2C	Parkinson’s disease
NRTN	Parkinson’s disease
PGF	Traumatic Brain Injury, hypoxic/ischaemic CNS disorders, neuroinflammatory diseases, including stroke and neurodegenerative conditions.
RPE65	Leber congenital amaurosis, retinitis pigmentosa
GDNF	Parkinson’s disease, Supranuclear Palsy, Multiple sclerosis, Alzheimer's disease, Amyotrophic Lateral Sclerosis, Huntington's disease, retinal degenerations, Traumatic Brain Injury, hypoxic/ischaemic CNS disorders, neuroinflammatory diseases, including stroke and neurodegenerative conditions.
CNGB3	Achromatopsia
BDNF	Amyotrophic Lateral Sclerosis, Huntington’s disease, Alzheimer’s disease, Spinal Cord Injury, Obesity, Lysosomal storage disorders.
APP	Traumatic Brain Injury, hypoxic/ischaemic CNS disorders, neuroinflammatory diseases, including stroke and neurodegenerative conditions.
ASPA	Canavan disease
S1PR1	Multiple sclerosis
IDS	Mucopolysaccharidosis type II (Hunter Syndrome, iduronate sulfatase deficiency)
HTRA2	Parkinson’s disease, Alzheimer's disease
CDNF	Parkinson’s Disease, Alzheimer's Disease, Amyotrophic Lateral Sclerosis
DNAJC5	neurodegenerative disorders
IDUA	Mucopolysaccharidosis type I (Hurler syndrome, Hurler–Scheie syndrome, Scheie syndrome)
SPON1	Alzheimer's disease
NMNAT2	disorders involving axonal degenerations, such as Taxol-induced neuropathy, multiple sclerosis, some viral disorders, Traumatic Brain Injury, hypoxic/ischaemic CNS disorders, neuroinflammatory diseases, including stroke and neurodegenerative conditions.
FMR1	Fragile X syndrome
MECP2	Rett syndrome
GNS	Mucopolysaccharidosis 3D (Sanfilippo syndrome D)
VEGFB	Traumatic Brain Injury, hypoxic/ischaemic CNS disorders, neuroinflammatory diseases, including stroke and neurodegenerative conditions.
HIF1A	Alzheimer's disease
SERPINF1	Parkinson's Disease, Amyotrophic Lateral Sclerosis, Multiple Sclerosis, Traumatic Brain Injury, hypoxic/ischaemic CNS disorders, neuroinflammatory diseases, including stroke and neurodegenerative conditions.
VEGFA	Traumatic Brain Injury, hypoxic/ischaemic CNS disorders, neuroinflammatory diseases, including stroke and neurodegenerative conditions.
STC1	retinal degeneration, optic nerve diseases, Traumatic Brain Injury, hypoxic/ischaemic CNS disorders, neuroinflammatory diseases, including stroke and neurodegenerative conditions.
NGB	optic atrophy, Traumatic Brain Injury, hypoxic/ischaemic CNS disorders, neuroinflammatory diseases, including stroke and neurodegenerative conditions.
NFE2L2	Glioblastoma, neuropathic pain
MAPK7	Alzheimer's disease
NMNAT1	Parkinson's disease, Leber Congenital Amaurosis, Traumatic Brain Injury, hypoxic/ischaemic CNS disorders, neuroinflammatory diseases, including stroke and neurodegenerative conditions.
NGF	Amyotrophic Lateral Sclerosis, Alzheimer's disease, down syndrome, sensory neuropathies
NAGLU	Mucopolysaccharidosis 3B (Sanfilippo syndrome B)
CLU	Alzheimer's disease, Traumatic Brain Injury, hypoxic/ischaemic CNS disorders, neuroinflammatory diseases, including stroke and neurodegenerative conditions.
MME	Alzheimer's disease
CTSA	Galactosialidosis
PPT1	ceroid lipofuscinosis neuronal type 1 (Batten disease)
TIMP2	Multiple sclerosis, Alzheimer’s disease, and Huntington’s disease, Parkinson's disease, Traumatic Brain Injury, hypoxic/ischaemic CNS disorders, neuroinflammatory diseases, including stroke and neurodegenerative conditions.
MANF	Parkinson's disease, retinitis pigmentosa, retinal artery occlusion, diabetes, Wolfram's syndrome, Alzheimer's disease, Traumatic Brain Injury, hypoxic/ischaemic CNS disorders, neuroinflammatory diseases, including stroke and neurodegenerative conditions.
TIMP1	Traumatic Brain Injury, hypoxic/ischaemic CNS disorders, neuroinflammatory diseases, including stroke and neurodegenerative conditions.
GAD2	Parkinson's disease
GALC	Krabbe disease (globoid cell leukodystrophy)
GAD1	Parkinson's disease
NTF3	Charcot-Marie-Tooth disease, multiple sclerosis, Spinal Cord Injury, X-linked adrenoleukodystrophy, diabetic neuropathies, axonal neuropathies, Traumatic Brain Injury, hypoxic/ischaemic CNS disorders, neuroinflammatory diseases, including stroke and neurodegenerative conditions.
GUSB	Sly syndrome
HGF	amyotrophic lateral sclerosis
SERPINI1	Traumatic Brain Injury, hypoxic/ischaemic CNS disorders, neuroinflammatory diseases, including stroke and neurodegenerative conditions.
RGS2	anxiety disorders
NPY	epilepsy, Post-Traumatic Stress Disorder
UCP2	acute and excitotoxic brain injury, Parkinson's disease,
SST	epilepsy, alzheimer's disease,
SGSH	Mucopolysaccharidosis 3A (Sanfilippo syndrome A)
CYP2J2	Traumatic Brain Injury, hypoxic/ischaemic CNS disorders, neuroinflammatory diseases, including stroke and neurodegenerative conditions.
GM2A	GM2 gangliosidoses (Tay–Sachs disease (TSD), Sandhoff–Jatzkewitz disease, GM2 activator deficiency)
HEXA	GM2 gangliosidoses (Tay–Sachs disease (TSD), Sandhoff–Jatzkewitz disease, GM2 activator deficiency)
UCHL1	Alzheimer's disease
HEXB	GM2 gangliosidoses (Tay–Sachs disease (TSD), Sandhoff–Jatzkewitz disease, GM2 activator deficiency)
PINK1	Parkinson's disease
PRDX3	Amyotrophic Lateral Sclerosis, parkinson's disease, alzheimer's disease
PRDX1	Traumatic Brain Injury, hypoxic/ischaemic CNS disorders, neuroinflammatory diseases, including stroke and neurodegenerative conditions.
GLB1	GM1 gangliosidosis
TPP1	ceroid lipofuscinosis neuronal type 2 (Batten disease)
ANG	Amyotrophic Lateral Sclerosis, Parkinson's disease
HMOX1	Alzheimer's (AD), Parkinson's (PD), Traumatic Brain Injury, hypoxic/ischaemic CNS disorders, neuroinflammatory diseases, including stroke and neurodegenerative conditions.
NRG1	Charcot-Marie-Tooth disease, Traumatic Brain Injury, hypoxic/ischaemic CNS disorders, neuroinflammatory diseases, including stroke and neurodegenerative conditions.
NFIL3	Amyotrophic Lateral Sclerosis
MAN2B1	alpha-Mannosidosis
DHCR24	Alzheimer's disease.
DDC	Parkinson's disease, Aromatic L-amino-acid decarboxylase deficiency
TP53	Brain tumors (Astrocytic tumours, Oligodendroglial tumours, Oligoastrocytic tumours, Ependymal tumours, Choroid plexus tumours, Other neuroepithelial tumours (Astroblastoma, Chordoid glioma of the third ventricle, Angiocentric glioma), Neuronal and mixed neuronal-glial tumours, Tumours of the pineal region, Embryonal tumours, Tumours of cranial and paraspinal nerves (Schwannoma, Neurofibroma, Per…
ADNP	Alzheimer's disease, Amyotrophic Lateral Sclerosis, frontotemportal degeneration/dementia (FTD), Traumatic Brain Injury, hypoxic/ischaemic CNS disorders, neuroinflammatory diseases, including stroke and neurodegenerative conditions.
GAN	Giant Axonal Neuropathy
GAL	epilepsy, Alzheimer's disease, opiate addiction/withdrawal
SMN1	Spinal muscular atrophy
PROC	Amyotrophic Lateral Sclerosis, Alzheimer’s disease, multiple sclerosis, Traumatic Brain Injury, hypoxic/ischaemic CNS disorders, neuroinflammatory diseases, including stroke and neurodegenerative conditions.
TRAP1	Parkinson's disease, Traumatic Brain Injury, hypoxic/ischaemic CNS disorders, neuroinflammatory diseases, including stroke and neurodegenerative conditions.
IL18BP	Traumatic Brain Injury, hypoxic/ischaemic CNS disorders, neuroinflammatory diseases, including stroke and neurodegenerative conditions.
PRDX6	Alzheimer's disease, Parkinson's disease, Traumatic Brain Injury, hypoxic/ischaemic CNS disorders, neuroinflammatory diseases, including stroke and neurodegenerative conditions.
TXN	Traumatic Brain Injury, hypoxic/ischaemic CNS disorders, neuroinflammatory diseases, including stroke and neurodegenerative conditions.
GAA	Pompe disease
GHRL	Alzheimer's disease, Parkinson's disease, Traumatic Brain Injury, hypoxic/ischaemic CNS disorders, neuroinflammatory diseases, including stroke and neurodegenerative conditions.
CSF3	Parkinson's Disease, Amyotrophic Lateral Sclerosis, Cerebral Palsy, Alzheimer's disease, Traumatic Brain Injury, hypoxic/ischaemic CNS disorders, neuroinflammatory diseases, including stroke and neurodegenerative conditions.
UBE3A	Angelman syndrome
ABCD1	Adrenoleukodystrophy
NDP	Norrie disease, familial exudative vitreoretinopathy (FEVR), inner ear diseases
TH	Parkinson's disease
GCH1	Parkinson's disease
BCL2	Amyotrophic lateral sclerosis, Parkinson’s disease, Traumatic Brain Injury, hypoxic/ischaemic CNS disorders, neuroinflammatory diseases, including stroke and neurodegenerative conditions.
ENO2	Alzheimer's disease
EPO	Parkinson's disease, multiple sclerosis, Traumatic Brain Injury, hypoxic/ischaemic CNS disorders, neuroinflammatory diseases, including stroke and neurodegenerative conditions.
GBA	Gaucher disease
AGA	Aspartylglucosaminuria
UPF1	Amyotrophic Lateral Sclerosis
PSAP	Parkinson’s disease, demyelination disorders, Traumatic Brain Injury, hypoxic/ischaemic CNS disorders, neuroinflammatory diseases, including stroke and neurodegenerative conditions.
ANXA1	Traumatic Brain Injury, hypoxic/ischaemic CNS disorders, neuroinflammatory diseases, including stroke and neurodegenerative conditions.
IGF1	Amyotrophic Lateral Sclerosis, Traumatic Brain Injury, hypoxic/ischaemic CNS disorders, neuroinflammatory diseases, including stroke and neurodegenerative conditions.
IGF2	Alzheimer's disease
PARK2	Parkinson’s disease, Traumatic Brain Injury, hypoxic/ischaemic CNS disorders, neuroinflammatory diseases, including stroke and neurodegenerative conditions.
FUCA1	Fucosidosis
SIRT1	Huntington’s disease, amyotrophic lateral sclerosis, Parkinson’s disease, Alzheimer disease, Frontotemporal dementia, Traumatic Brain Injury, hypoxic/ischaemic CNS disorders, neuroinflammatory diseases, including stroke and neurodegenerative conditions.
PARK7	Amyotrophic Lateral Sclerosis, Parkinson's disease
ANXA2	Traumatic Brain Injury, hypoxic/ischaemic CNS disorders, neuroinflammatory diseases, including stroke and neurodegenerative conditions.
GCG	Brain insulin resistance in Alzheimer's disease, Parkinson's disease, Amyotrophic Lateral Sclerosis
LEP	Alzheimer's disease, Obesity, Traumatic Brain Injury, hypoxic/ischaemic CNS disorders, neuroinflammatory diseases, including stroke and neurodegenerative conditions.
SH3BP5	Alzheimer's disease.
CNTF	Parkinson’s disease, Supranuclear Palsy, Multiple sclerosis, Alzheimer's disease, Amyotrophic Lateral Sclerosis, Huntington's disease, retinal degenerations, Traumatic Brain Injury, hypoxic/ischaemic CNS disorders, neuroinflammatory diseases, including stroke and neurodegenerative conditions.
GLA	Fabry disease
KCNN3	Alzheimer's disease
ARSA	Metachromatic leukodystrophy, Multiple sulfatase deficiency
SUMF1	Multiple sulfatase deficiency, Mucopolysaccharidosis Type III A (Sanfilippo Disease Type A)
CRH	cerebral oedema
SMPD1	Niemann–Pick disease
AKT	Parkinson's disease, Traumatic Brain Injury, hypoxic/ischaemic CNS disorders, neuroinflammatory diseases, including stroke and neurodegenerative conditions.
APOE2	Alzheimer disease
MT-ND4	Leber hereditary optic neuropathy
MT-ND4	Leber hereditary optic neuropathy
NAP	Alzheimer's disease, Amyotrophic Lateral Sclerosis, frontotemporal degeneration/dementia (FTD), Traumatic Brain Injury, hypoxic/ischaemic CNS disorders, neuroinflammatory diseases, including stroke and neurodegenerative conditions.
NFE2L2 (NRF2)	Brain insulin resistance in Alzheimer's disease, Parkinson's disease, Amyotrophic Lateral Sclerosis, multiple sclerosis, diabetic neuropathy, Traumatic Brain Injury, hypoxic/ischaemic CNS disorders, neuroinflammatory diseases, including stroke and neurodegenerative conditions.
sFLT01	Macular Degeneration
SKIP	Alzheimer's disease, Amyotrophic Lateral Sclerosis, frontotemporal degeneration/dementia (FTD), Traumatic Brain Injury, hypoxic/ischaemic CNS disorders, neuroinflammatory diseases, including stroke and neurodegenerative conditions.
TALEN (Transcription activator-like effector nucleases)	Directed genome engineering, for various conditions
TALE-TF (Transcription activator-like effector transcription factor)	Directed modification of gene expression, for various conditions
CAS9	Directed genome engineering, for various conditions
Zinc-Finger Nucleases	Directed genome engineering, for various conditions
brain-derived neurotrophic factor (BDNF)	Virus-mediated brain disorders and neuroinflammation
nerve growth factor (NGF)	Virus-mediated brain disorders and neuroinflammation
interleukin-10 (IL-10)	Virus-mediated brain disorders and neuroinflammation
transforming growth factor-beta (TGF-beta)	Virus-mediated brain disorders and neuroinflammation
fractalkine (CX3CR1)	Virus-mediated brain disorders and neuroinflammation
programmed cell death protein 1 (PD-1)	Virus-mediated brain disorders and neuroinflammation
cytotoxic T-lymphocyte-associated protein 4 (CTLA-4)	Virus-mediated brain disorders and neuroinflammation
