# Supplementary material for: Engineering Toxoplasma gondii secretion systems for intracellular delivery of multiple large therapeutic proteins to neurons
Source: Nat Microbiol. 2024 Jul 29;9(8):2051–72. doi: 10.1038/s41564-024-01750-6 (PMC11306108; doi:10.1038/s41564-024-01750-6)
Supplement: Supplementary file 3 — Raw data for the graphs presented. [file 41564_2024_1750_MOESM3_ESM.xlsx]

## Sheet: Fig2_GRA16_fusions
Raw data
No construct	HA	MECP2opt	TFEBopt	SMN1	ASPA	ASPAopt	GALC	GALCopt	GALC-TAT
0.660667	595.13	121.565	122.827	125.964	5.974	6.518	0.528	1.99067	2.95333
-0.206667	484.595	85.4653	80.208	31.37	4.384	-0.348	0.923333	0.476667	13.2317
-1.22667	586.352	84.6653	135.894	23.032	4.41267	5.422	2.64933	3.67333	14.61
-3.39267	916.726	74.922	96.0887	22.584	2.66333	5.27933	2.01833	1.57233	-11.6717
-5.16	497.753	159.493	101.229	41.1807	0.0553333	0.162667	26.8917	1.992	13.2583
4.218	844.903	96.862	131.429	121.371	4.12	0.00933333	-0.743333	3.201	10.0583
13.218	295.26	61.2987	96.2987	3.87133	-1.58467	5	15.9383	1.79733
3.90067	650.171	75.0187	29.994	36.6153	8.38333	1.10867	3.26667	1.98433
7.854	535.029	55.6513	93.5733	10.5747	6.48333	9.474	8.65	2.88567
-4.66067	893.08	52.7887	42.8733	26.5487	1.85333	4.86867	-12.2133	4.74
-2.51467		68.0673	70.1787	105.99	11.0193	1.43	13.1867	1.61133
5.636		144.71	93.2273	7.36667	10.8167		6.91833	6.97233
9.23533		56.5407	34.0627	101.949	4.86533		-5.61333	-0.194333
1.00467		73.9693	78.8993	1.926	-3.04467		17.875	-1.462
13.4567		80.018	82.398	88.5927	1.72867		11.9867	3.777
-1.368		28.4233	38.7787	183.916	9.496		28.0467	2.618
8.82867		56.9253	2.98267	9.21867	-0.345333		-0.768333	1.24633
19.9587			137.361	6.62333	4.038		7.49333	5.66967
9.30133			61.2207	9.018	3.518		10.8833	3.23167
3.83133			228.765	72.032	3.34933		5.74833	1.22267
8.576			25.4153		5.01		5.97833	3.83467
1.26133			73.6693		0.787333		-10.0567	2.099
-0.321333			46.7953		13.0247		16.135	-0.382667
4.42667			172.053		-12.3047		10.8367
6.33067			27.7587		-0.762667		14.2167
7.44133			16.8833		0.396667		-0.015
11.412			171.033		6.462		6.135
7.128			42.2473		0.219333		4.08333
9.788			94.2793		3.24133		-3.99167
8.28133			19.1373		50.4727		7.88333
11.2347			76.1133				13.4117
15.7273			11.9633				5.415
			6.832				14.6183
			88.8513				2.065
			83.6753				17.0833
			89.3467				2.80667
			31.0133				0.0283333
			13.7333				6.935
			166.257				-1.75667
			127.041
			20.1433
			32.2513
			163.81
			18.024
			197.104
			27.956
			14.3

## Sheet: Fig3_HFF_InfectioRate
In all cells
Summary (per condition statistics, N=number of wells):
moi	timepoint	strain	count	mean_percentinf	std_percentinf
0.33	0	HA	24	0.148301	0.140441
0.33	0	MECP	24	0.148301	0.140441
0.33	0	TFEB	24	0.148301	0.140441
0.33	8	HA	36	8.95925	4.70343
0.33	8	MECP	40	7.30104	2.25156
0.33	8	TFEB	34	5.82346	2.3705
0.33	16	HA	36	10.183	5.11174
0.33	16	MECP	40	11.7553	2.38217
0.33	16	TFEB	32	10.8581	2.85671
0.33	24	HA	36	11.0695	2.27326
0.33	24	MECP	40	13.346	1.90624
0.33	24	TFEB	33	12.9108	3.2948
1	0	HA	24	0.148301	0.140441
1	0	MECP	24	0.148301	0.140441
1	0	TFEB	24	0.148301	0.140441
1	8	HA	20	22.7205	9.02395
1	8	MECP	38	23.291	4.07149
1	8	TFEB	34	21.9442	9.24364
1	16	HA	20	32.4661	14.9837
1	16	MECP	38	28.2465	5.38443
1	16	TFEB	32	33.6847	14.8395
1	24	HA	21	40.7546	20.7646
1	24	MECP	37	29.3028	5.01917
1	24	TFEB	33	31.8519	7.59031
3	0	HA	24	0.148301	0.140441
3	0	MECP	24	0.148301	0.140441
3	0	TFEB	24	0.148301	0.140441
3	8	HA	25	48.9506	11.2226
3	8	MECP	29	49.6826	8.66597
3	8	TFEB	30	44.8559	12.371
3	16	HA	26	49.9335	12.9995
3	16	MECP	30	61.1863	6.20206
3	16	TFEB	30	51.2837	8.35597
3	24	HA	24	47.7992	11.6864
3	24	MECP	30	58.3657	7.80718
3	24	TFEB	30	57.695	7.15577
In all cells
Per well statistics (N=numebr of cells):
moi	timepoint	strain	well	count	mean_percentinf	std_percentinf
0.33	0	HA	P - 01	5789	0.345483	5.86812
0.33	0	HA	P - 02	6122	0.163345	4.03863
0.33	0	HA	P - 03	6192	0.0322997	1.79707
0.33	0	HA	P - 04	5868	0.0511247	2.26069
0.33	0	HA	P - 05	5645	0.301151	5.47994
0.33	0	HA	P - 06	5618	0.284799	5.32952
0.33	0	HA	P - 07	3721	0.591239	7.66747
0.33	0	HA	P - 08	6075	0.329218	5.72877
0.33	0	HA	P - 09	6005	0.0666112	2.58027
0.33	0	HA	P - 10	6557	0.122007	3.49109
0.33	0	HA	P - 11	5881	0.0680156	2.60732
0.33	0	HA	P - 12	6264	0.0957854	3.09369
0.33	0	HA	P - 13	6014	0.116395	3.40997
0.33	0	HA	P - 14	6191	0.0807624	2.84095
0.33	0	HA	P - 15	6332	0.0473784	2.17631
0.33	0	HA	P - 16	6737	0.0445302	2.1099
0.33	0	HA	P - 17	6027	0.066368	2.57556
0.33	0	HA	P - 18	5113	0.019558	1.3985
0.33	0	HA	P - 19	4454	0.0673552	2.5947
0.33	0	HA	P - 20	4431	0.0677048	2.60143
0.33	0	HA	P - 21	5646	0.301098	5.47946
0.33	0	HA	P - 22	4933	0.182445	4.26789
0.33	0	HA	P - 23	6331	0.0473859	2.17649
0.33	0	HA	P - 24	5956	0.0671592	2.59086
0.33	0	MECP	P - 01	5789	0.345483	5.86812
0.33	0	MECP	P - 02	6122	0.163345	4.03863
0.33	0	MECP	P - 03	6192	0.0322997	1.79707
0.33	0	MECP	P - 04	5868	0.0511247	2.26069
0.33	0	MECP	P - 05	5645	0.301151	5.47994
0.33	0	MECP	P - 06	5618	0.284799	5.32952
0.33	0	MECP	P - 07	3721	0.591239	7.66747
0.33	0	MECP	P - 08	6075	0.329218	5.72877
0.33	0	MECP	P - 09	6005	0.0666112	2.58027
0.33	0	MECP	P - 10	6557	0.122007	3.49109
0.33	0	MECP	P - 11	5881	0.0680156	2.60732
0.33	0	MECP	P - 12	6264	0.0957854	3.09369
0.33	0	MECP	P - 13	6014	0.116395	3.40997
0.33	0	MECP	P - 14	6191	0.0807624	2.84095
0.33	0	MECP	P - 15	6332	0.0473784	2.17631
0.33	0	MECP	P - 16	6737	0.0445302	2.1099
0.33	0	MECP	P - 17	6027	0.066368	2.57556
0.33	0	MECP	P - 18	5113	0.019558	1.3985
0.33	0	MECP	P - 19	4454	0.0673552	2.5947
0.33	0	MECP	P - 20	4431	0.0677048	2.60143
0.33	0	MECP	P - 21	5646	0.301098	5.47946
0.33	0	MECP	P - 22	4933	0.182445	4.26789
0.33	0	MECP	P - 23	6331	0.0473859	2.17649
0.33	0	MECP	P - 24	5956	0.0671592	2.59086
0.33	0	TFEB	P - 01	5789	0.345483	5.86812
0.33	0	TFEB	P - 02	6122	0.163345	4.03863
0.33	0	TFEB	P - 03	6192	0.0322997	1.79707
0.33	0	TFEB	P - 04	5868	0.0511247	2.26069
0.33	0	TFEB	P - 05	5645	0.301151	5.47994
0.33	0	TFEB	P - 06	5618	0.284799	5.32952
0.33	0	TFEB	P - 07	3721	0.591239	7.66747
0.33	0	TFEB	P - 08	6075	0.329218	5.72877
0.33	0	TFEB	P - 09	6005	0.0666112	2.58027
0.33	0	TFEB	P - 10	6557	0.122007	3.49109
0.33	0	TFEB	P - 11	5881	0.0680156	2.60732
0.33	0	TFEB	P - 12	6264	0.0957854	3.09369
0.33	0	TFEB	P - 13	6014	0.116395	3.40997
0.33	0	TFEB	P - 14	6191	0.0807624	2.84095
0.33	0	TFEB	P - 15	6332	0.0473784	2.17631
0.33	0	TFEB	P - 16	6737	0.0445302	2.1099
0.33	0	TFEB	P - 17	6027	0.066368	2.57556
0.33	0	TFEB	P - 18	5113	0.019558	1.3985
0.33	0	TFEB	P - 19	4454	0.0673552	2.5947
0.33	0	TFEB	P - 20	4431	0.0677048	2.60143
0.33	0	TFEB	P - 21	5646	0.301098	5.47946
0.33	0	TFEB	P - 22	4933	0.182445	4.26789
0.33	0	TFEB	P - 23	6331	0.0473859	2.17649
0.33	0	TFEB	P - 24	5956	0.0671592	2.59086
0.33	8	HA	K - 01	1168	8.56164	27.9917
0.33	8	HA	K - 02	1256	8.28025	27.5693
0.33	8	HA	K - 03	1255	5.9761	23.7138
0.33	8	HA	K - 04	1207	7.4565	26.2797
0.33	8	HA	K - 05	1173	8.52515	27.9375
0.33	8	HA	K - 06	1152	8.85417	28.4204
0.33	8	HA	K - 07	1260	26.1905	43.9846
0.33	8	HA	K - 08	1192	9.98322	29.9902
0.33	8	HA	L - 01	1092	6.31868	24.341
0.33	8	HA	L - 02	1226	6.03589	23.8248
0.33	8	HA	L - 03	1288	8.77329	28.3016
0.33	8	HA	L - 04	1118	5.9034	23.5794
0.33	8	HA	L - 05	1160	9.13793	28.8272
0.33	8	HA	L - 06	1221	7.12531	25.7353
0.33	8	HA	L - 07	1196	10.786	31.0333
0.33	8	HA	L - 08	1291	10.3021	30.4104
0.33	8	HA	M - 01	1092	11.0806	31.4035
0.33	8	HA	M - 02	1205	7.80083	26.8296
0.33	8	HA	M - 03	1273	6.67714	24.9724
0.33	8	HA	M - 04	1168	7.2774	25.9876
0.33	8	HA	M - 05	1329	7.5997	26.5093
0.33	8	HA	M - 06	1198	6.6778	24.9741
0.33	8	HA	N - 01	1183	6.847	25.2658
0.33	8	HA	N - 02	1109	8.4761	27.8651
0.33	8	HA	N - 03	1259	4.92454	21.6466
0.33	8	HA	N - 04	1144	10.4021	30.5421
0.33	8	HA	N - 05	1246	6.82183	25.2221
0.33	8	HA	N - 06	1134	7.40741	26.2007
0.33	8	HA	N - 08	1229	27.9089	44.8734
0.33	8	HA	O - 01	1057	6.71712	25.0437
0.33	8	HA	O - 02	1159	6.38481	24.4588
0.33	8	HA	O - 03	1126	8.43694	27.8065
0.33	8	HA	O - 04	1112	9.53237	29.3794
0.33	8	HA	O - 05	1211	6.44096	24.5583
0.33	8	HA	O - 06	1237	7.51819	26.3791
0.33	8	HA	O - 08	1150	9.3913	29.1835
0.33	8	MECP	K - 09	1177	9.68564	29.5888
0.33	8	MECP	K - 10	1321	6.13172	24.0002
0.33	8	MECP	K - 11	1294	12.5193	33.1066
0.33	8	MECP	K - 12	1229	10.1709	30.2388
0.33	8	MECP	K - 13	1396	9.24069	28.9703
0.33	8	MECP	K - 14	1323	7.10506	25.7007
0.33	8	MECP	K - 15	1341	7.23341	25.9137
0.33	8	MECP	K - 16	1312	7.0122	25.545
0.33	8	MECP	L - 09	1239	8.07103	27.25
0.33	8	MECP	L - 10	1243	7.40145	26.19
0.33	8	MECP	L - 11	1308	10.8563	31.1209
0.33	8	MECP	L - 12	1351	5.84752	23.4727
0.33	8	MECP	L - 13	1093	6.40439	24.4943
0.33	8	MECP	L - 14	1307	8.18669	27.4267
0.33	8	MECP	L - 15	1236	7.20065	25.8603
0.33	8	MECP	L - 16	1317	6.52999	24.7148
0.33	8	MECP	M - 09	1187	9.18281	28.8905
0.33	8	MECP	M - 10	1242	7.8905	26.9699
0.33	8	MECP	M - 11	1295	9.49807	29.3302
0.33	8	MECP	M - 12	1247	10.7458	30.9819
0.33	8	MECP	M - 13	1259	5.32168	22.4555
0.33	8	MECP	M - 14	1318	6.60091	24.8392
0.33	8	MECP	M - 15	1025	7.5122	26.3717
0.33	8	MECP	M - 16	1287	4.8951	21.585
0.33	8	MECP	N - 09	1198	8.43072	27.7964
0.33	8	MECP	N - 10	1222	10.0655	30.0994
0.33	8	MECP	N - 11	1264	8.5443	27.965
0.33	8	MECP	N - 12	1355	7.67528	26.6297
0.33	8	MECP	N - 13	1350	4.74074	21.2587
0.33	8	MECP	N - 14	1324	3.32326	17.9311
0.33	8	MECP	N - 15	1315	2.43346	15.4144
0.33	8	MECP	N - 16	1314	9.81735	29.7662
0.33	8	MECP	O - 09	968	8.36777	27.7047
0.33	8	MECP	O - 10	1225	4.81633	21.4199
0.33	8	MECP	O - 11	1274	8.00628	27.1497
0.33	8	MECP	O - 12	1289	5.58573	22.9735
0.33	8	MECP	O - 13	1287	4.5066	20.753
0.33	8	MECP	O - 14	1295	3.4749	18.3214
0.33	8	MECP	O - 15	1260	5.87302	23.5212
0.33	8	MECP	O - 16	1246	5.13644	22.0828
0.33	8	TFEB	K - 18	308	0.324675	5.69803
0.33	8	TFEB	K - 21	1386	8.22511	27.4846
0.33	8	TFEB	K - 22	1324	5.21148	22.2343
0.33	8	TFEB	K - 23	1333	9.00225	28.6321
0.33	8	TFEB	K - 24	1353	9.60828	29.4814
0.33	8	TFEB	L - 17	564	0.35461	5.94962
0.33	8	TFEB	L - 21	1375	7.27273	25.9783
0.33	8	TFEB	L - 22	1443	8.52391	27.9334
0.33	8	TFEB	L - 23	1252	7.98722	27.1204
0.33	8	TFEB	L - 24	1372	7.06997	25.6416
0.33	8	TFEB	M - 17	1334	9.97001	29.9712
0.33	8	TFEB	M - 18	1370	5.62044	23.04
0.33	8	TFEB	M - 19	1361	7.05364	25.6143
0.33	8	TFEB	M - 20	1374	4.65793	21.0813
0.33	8	TFEB	M - 21	1307	5.66182	23.12
0.33	8	TFEB	M - 22	1329	8.12641	27.3343
0.33	8	TFEB	M - 23	1387	5.19106	22.1927
0.33	8	TFEB	M - 24	1386	3.1746	17.5386
0.33	8	TFEB	N - 17	1254	4.94418	21.6875
0.33	8	TFEB	N - 18	1406	6.75676	25.1092
0.33	8	TFEB	N - 19	1411	6.44933	24.5717
0.33	8	TFEB	N - 20	1288	7.14286	25.7639
0.33	8	TFEB	N - 21	1405	7.40214	26.1899
0.33	8	TFEB	N - 22	1355	4.42804	20.5793
0.33	8	TFEB	N - 23	1035	6.47343	24.6175
0.33	8	TFEB	N - 24	1365	3.80952	19.1496
0.33	8	TFEB	O - 17	1294	3.40031	18.1307
0.33	8	TFEB	O - 18	1282	6.55226	24.7542
0.33	8	TFEB	O - 19	916	4.80349	21.3957
0.33	8	TFEB	O - 20	1174	4.17376	20.0074
0.33	8	TFEB	O - 21	1375	8.21818	27.4741
0.33	8	TFEB	O - 22	1376	3.99709	19.5962
0.33	8	TFEB	O - 23	1333	3.75094	19.0078
0.33	8	TFEB	O - 24	1429	2.6592	16.0944
0.33	16	HA	K - 01	1072	9.88806	29.8641
0.33	16	HA	K - 02	1181	9.73751	29.6593
0.33	16	HA	K - 03	1182	9.39086	29.1825
0.33	16	HA	K - 04	1341	7.15884	25.7901
0.33	16	HA	K - 05	1392	10.704	30.9275
0.33	16	HA	K - 06	1355	8.41328	27.7689
0.33	16	HA	K - 07	1304	38.1135	48.5852
0.33	16	HA	K - 08	1428	12.465	33.0437
0.33	16	HA	L - 01	1020	8.03922	27.2033
0.33	16	HA	L - 02	1264	7.19937	25.858
0.33	16	HA	L - 03	1449	7.79848	26.824
0.33	16	HA	L - 04	1292	10.0619	30.094
0.33	16	HA	L - 05	1357	9.28519	29.0332
0.33	16	HA	L - 06	1343	10.4244	30.5691
0.33	16	HA	L - 07	1386	13.2035	33.8651
0.33	16	HA	L - 08	1293	9.5901	29.4569
0.33	16	HA	M - 01	1093	10.064	30.099
0.33	16	HA	M - 02	1170	8.80342	28.3466
0.33	16	HA	M - 03	1222	10.802	31.0532
0.33	16	HA	M - 04	1373	6.62782	24.8858
0.33	16	HA	M - 05	1332	8.55856	27.9856
0.33	16	HA	M - 06	1234	11.5883	32.0215
0.33	16	HA	N - 01	1113	8.89488	28.4798
0.33	16	HA	N - 02	1144	8.82867	28.3836
0.33	16	HA	N - 03	1316	5.54711	22.8985
0.33	16	HA	N - 04	1408	7.52841	26.3943
0.33	16	HA	N - 05	1327	8.66616	28.1445
0.33	16	HA	N - 06	1384	8.45376	27.8293
0.33	16	HA	O - 01	1066	8.63039	28.0944
0.33	16	HA	O - 02	1138	12.3902	32.9614
0.33	16	HA	O - 03	1232	9.17208	28.8749
0.33	16	HA	O - 04	1294	12.0556	32.5737
0.33	16	HA	O - 05	1338	7.02541	25.567
0.33	16	HA	O - 06	1291	9.29512	29.0477
0.33	16	HA	O - 07	1296	9.49074	29.32
0.33	16	HA	O - 08	1229	12.6932	33.3033
0.33	16	MECP	K - 09	1322	9.90923	29.8899
0.33	16	MECP	K - 10	1377	10.3123	30.423
0.33	16	MECP	K - 11	216	19.9074	40.0231
0.33	16	MECP	K - 12	1381	14.3374	35.0581
0.33	16	MECP	K - 13	1411	9.92204	29.9064
0.33	16	MECP	K - 14	1462	8.13953	27.3535
0.33	16	MECP	K - 15	1434	14.5746	35.2975
0.33	16	MECP	K - 16	1347	10.5419	30.7207
0.33	16	MECP	L - 09	1313	8.22544	27.4857
0.33	16	MECP	L - 10	1325	12.1509	32.6842
0.33	16	MECP	L - 11	1434	13.0404	33.6865
0.33	16	MECP	L - 12	1352	15.4586	36.1643
0.33	16	MECP	L - 13	1385	13.5018	34.1866
0.33	16	MECP	L - 14	1350	15.7778	36.4668
0.33	16	MECP	L - 15	1429	10.2169	30.2977
0.33	16	MECP	L - 16	1403	10.2637	30.3593
0.33	16	MECP	M - 09	1336	11.8263	32.3041
0.33	16	MECP	M - 10	1277	14.4088	35.1316
0.33	16	MECP	M - 11	1365	10.6227	30.8241
0.33	16	MECP	M - 12	1325	13.1321	33.7878
0.33	16	MECP	M - 13	1283	10.2884	30.3926
0.33	16	MECP	M - 14	1384	11.7775	32.2458
0.33	16	MECP	M - 15	1438	12.1001	32.6242
0.33	16	MECP	M - 16	1448	10.4972	30.6624
0.33	16	MECP	N - 09	1278	13.928	34.6374
0.33	16	MECP	N - 10	1303	13.584	34.2751
0.33	16	MECP	N - 11	1372	10.0583	30.0886
0.33	16	MECP	N - 12	1440	11.875	32.3606
0.33	16	MECP	N - 13	1293	11.7556	32.2206
0.33	16	MECP	N - 14	1336	9.95509	29.9512
0.33	16	MECP	N - 15	1481	11.2086	31.5579
0.33	16	MECP	N - 16	1396	9.24069	28.9703
0.33	16	MECP	O - 09	1238	10.9047	31.1824
0.33	16	MECP	O - 10	1325	13.6604	34.3558
0.33	16	MECP	O - 11	1413	7.36023	26.1215
0.33	16	MECP	O - 12	1525	10.5574	30.7392
0.33	16	MECP	O - 13	1442	11.5811	32.011
0.33	16	MECP	O - 14	1385	11.6245	32.0635
0.33	16	MECP	O - 15	1406	12.3755	32.9419
0.33	16	MECP	O - 16	999	9.60961	29.4871
0.33	16	TFEB	K - 21	1492	13.5389	34.2253
0.33	16	TFEB	K - 22	1375	13.7455	34.4452
0.33	16	TFEB	K - 23	1478	16.1028	36.7682
0.33	16	TFEB	K - 24	1442	14.0083	34.7194
0.33	16	TFEB	L - 21	1335	13.633	34.3267
0.33	16	TFEB	L - 22	1369	10.5917	30.7843
0.33	16	TFEB	L - 23	1411	15.9461	36.6236
0.33	16	TFEB	L - 24	1113	7.99641	27.1359
0.33	16	TFEB	M - 17	1402	9.34379	29.1149
0.33	16	TFEB	M - 18	1374	9.38865	29.1777
0.33	16	TFEB	M - 19	1342	13.1893	33.85
0.33	16	TFEB	M - 20	1348	6.60237	24.8416
0.33	16	TFEB	M - 21	1437	13.6395	34.3327
0.33	16	TFEB	M - 22	1429	13.7159	34.4135
0.33	16	TFEB	M - 23	1418	11.354	31.7364
0.33	16	TFEB	M - 24	1344	13.4673	34.1501
0.33	16	TFEB	N - 17	1368	9.13743	28.8246
0.33	16	TFEB	N - 18	1403	9.05203	28.7028
0.33	16	TFEB	N - 19	1408	10.2273	30.3114
0.33	16	TFEB	N - 20	1391	7.11718	25.7204
0.33	16	TFEB	N - 21	1155	12.2078	32.7518
0.33	16	TFEB	N - 22	1354	10.6352	30.8401
0.33	16	TFEB	N - 23	1440	8.05556	27.2246
0.33	16	TFEB	N - 24	1023	7.52688	26.3954
0.33	16	TFEB	O - 17	1438	8.34492	27.6656
0.33	16	TFEB	O - 18	1398	9.51359	29.3508
0.33	16	TFEB	O - 19	1373	8.44865	27.8217
0.33	16	TFEB	O - 20	1341	7.30798	26.0365
0.33	16	TFEB	O - 21	1441	10.687	30.9055
0.33	16	TFEB	O - 22	1431	13.6967	34.3933
0.33	16	TFEB	O - 23	954	5.87002	23.5186
0.33	16	TFEB	O - 24	1429	13.366	34.0406
0.33	24	HA	K - 01	1186	8.26307	27.5439
0.33	24	HA	K - 02	1109	11.9026	32.3965
0.33	24	HA	K - 03	1269	13.0812	33.7327
0.33	24	HA	K - 04	1326	11.3876	31.7781
0.33	24	HA	K - 05	1456	11.6071	32.0421
0.33	24	HA	K - 06	1429	14.2057	34.9231
0.33	24	HA	K - 07	1438	15.0904	35.808
0.33	24	HA	K - 08	1485	9.09091	28.7577
0.33	24	HA	L - 01	1175	10.9787	31.2757
0.33	24	HA	L - 02	1345	9.21933	28.9406
0.33	24	HA	L - 03	1194	7.45394	26.2757
0.33	24	HA	L - 04	1377	8.27887	27.5663
0.33	24	HA	L - 05	1240	11.371	31.7586
0.33	24	HA	L - 06	1419	10.9937	31.2921
0.33	24	HA	L - 07	1525	15.8689	36.5505
0.33	24	HA	L - 08	1450	12.2069	32.7478
0.33	24	HA	M - 01	1245	11.4056	31.8007
0.33	24	HA	M - 02	1149	13.7511	34.4536
0.33	24	HA	M - 03	1263	8.70942	28.2085
0.33	24	HA	M - 04	1251	12.3901	32.96
0.33	24	HA	M - 05	1188	9.51178	29.3501
0.33	24	HA	M - 06	1303	12.5096	33.0955
0.33	24	HA	N - 01	1288	8.15217	27.3741
0.33	24	HA	N - 02	1192	8.72483	28.2317
0.33	24	HA	N - 03	1236	11.7314	32.1924
0.33	24	HA	N - 04	1371	8.16922	27.3995
0.33	24	HA	N - 05	1459	8.70459	28.1999
0.33	24	HA	N - 06	1297	12.6446	33.2479
0.33	24	HA	O - 01	1229	10.5777	30.7677
0.33	24	HA	O - 02	1105	9.23077	28.9591
0.33	24	HA	O - 03	1126	11.6341	32.0776
0.33	24	HA	O - 04	1084	7.74908	26.7492
0.33	24	HA	O - 05	1123	10.5076	30.6788
0.33	24	HA	O - 06	1185	14.1772	34.8964
0.33	24	HA	O - 07	1266	12.7962	33.418
0.33	24	HA	O - 08	1234	14.4246	35.1482
0.33	24	MECP	K - 09	1400	15.5714	36.2714
0.33	24	MECP	K - 10	1372	15.1603	35.8767
0.33	24	MECP	K - 11	1405	15.1601	35.8762
0.33	24	MECP	K - 12	1411	15.3083	36.0195
0.33	24	MECP	K - 13	1406	12.3044	32.8605
0.33	24	MECP	K - 14	1520	12.8947	33.5252
0.33	24	MECP	K - 15	1424	14.0449	34.7575
0.33	24	MECP	K - 16	1466	12.9604	33.5982
0.33	24	MECP	L - 09	1366	17.7892	38.2562
0.33	24	MECP	L - 10	1391	14.1625	34.879
0.33	24	MECP	L - 11	1453	13.214	33.876
0.33	24	MECP	L - 12	1406	11.5932	32.0257
0.33	24	MECP	L - 13	1514	16.8428	37.437
0.33	24	MECP	L - 14	1401	13.4904	34.1743
0.33	24	MECP	L - 15	1398	13.3047	33.9747
0.33	24	MECP	L - 16	1433	10.1186	30.1681
0.33	24	MECP	M - 09	1489	13.6333	34.3257
0.33	24	MECP	M - 10	1302	12.8264	33.4512
0.33	24	MECP	M - 11	1401	13.8473	34.5519
0.33	24	MECP	M - 12	1449	10.2139	30.2936
0.33	24	MECP	M - 13	1434	12.7615	33.3777
0.33	24	MECP	M - 14	1361	11.6826	32.1331
0.33	24	MECP	M - 15	1468	9.12807	28.8106
0.33	24	MECP	M - 16	1373	14.3481	35.0691
0.33	24	MECP	N - 09	1407	12.5089	33.0937
0.33	24	MECP	N - 10	1271	11.3297	31.708
0.33	24	MECP	N - 11	1389	12.527	33.1144
0.33	24	MECP	N - 12	1358	13.8439	34.5487
0.33	24	MECP	N - 13	1112	9.71223	29.6257
0.33	24	MECP	N - 14	1369	12.2717	32.8232
0.33	24	MECP	N - 15	1346	12.2585	32.8083
0.33	24	MECP	N - 16	1304	12.5767	33.1714
0.33	24	MECP	O - 09	1255	14.3426	35.0647
0.33	24	MECP	O - 10	1320	15.1515	35.8686
0.33	24	MECP	O - 11	1239	15.6578	36.3549
0.33	24	MECP	O - 12	1339	12.0986	32.6233
0.33	24	MECP	O - 13	1052	15.1141	35.8356
0.33	24	MECP	O - 14	1260	14.4444	35.1679
0.33	24	MECP	O - 15	1390	11.7986	32.2707
0.33	24	MECP	O - 16	1332	15.8408	36.5261
0.33	24	TFEB	K - 18	337	0.296736	5.44735
0.33	24	TFEB	K - 21	1485	14.6128	35.3353
0.33	24	TFEB	K - 22	1518	12.253	32.8005
0.33	24	TFEB	K - 23	1441	14.365	35.0856
0.33	24	TFEB	K - 24	1094	16.2706	36.9266
0.33	24	TFEB	L - 21	1649	16.9193	37.5036
0.33	24	TFEB	L - 22	1569	13.3206	33.9905
0.33	24	TFEB	L - 23	755	18.4106	38.7828
0.33	24	TFEB	L - 24	1440	14.7222	35.445
0.33	24	TFEB	M - 17	1404	13.0342	33.6799
0.33	24	TFEB	M - 18	1398	11.731	32.1905
0.33	24	TFEB	M - 19	1382	10.7815	31.0259
0.33	24	TFEB	M - 20	1621	10.3023	30.4082
0.33	24	TFEB	M - 21	1491	11.2676	31.6302
0.33	24	TFEB	M - 22	1540	16.1688	36.8284
0.33	24	TFEB	M - 23	1450	12.2759	32.8273
0.33	24	TFEB	M - 24	1114	14.4524	35.1778
0.33	24	TFEB	N - 17	1395	13.3333	34.0057
0.33	24	TFEB	N - 18	1331	15.2517	35.9656
0.33	24	TFEB	N - 19	1407	10.5899	30.7818
0.33	24	TFEB	N - 20	1418	13.1171	33.7706
0.33	24	TFEB	N - 21	1099	11.101	31.4288
0.33	24	TFEB	N - 22	1076	12.5465	33.1399
0.33	24	TFEB	N - 23	1524	12.2047	32.7448
0.33	24	TFEB	N - 24	1313	15.7654	36.4555
0.33	24	TFEB	O - 17	1122	18.0927	38.5129
0.33	24	TFEB	O - 18	1255	10.8367	31.0967
0.33	24	TFEB	O - 19	1369	11.6874	32.1387
0.33	24	TFEB	O - 20	1304	12.9601	33.5993
0.33	24	TFEB	O - 21	1080	14.0741	34.7915
0.33	24	TFEB	O - 22	1390	15.1079	35.8255
0.33	24	TFEB	O - 23	973	8.11922	27.3271
0.33	24	TFEB	O - 24	1438	10.0834	30.1214
1	0	HA	P - 01	5789	0.345483	5.86812
1	0	HA	P - 02	6122	0.163345	4.03863
1	0	HA	P - 03	6192	0.0322997	1.79707
1	0	HA	P - 04	5868	0.0511247	2.26069
1	0	HA	P - 05	5645	0.301151	5.47994
1	0	HA	P - 06	5618	0.284799	5.32952
1	0	HA	P - 07	3721	0.591239	7.66747
1	0	HA	P - 08	6075	0.329218	5.72877
1	0	HA	P - 09	6005	0.0666112	2.58027
1	0	HA	P - 10	6557	0.122007	3.49109
1	0	HA	P - 11	5881	0.0680156	2.60732
1	0	HA	P - 12	6264	0.0957854	3.09369
1	0	HA	P - 13	6014	0.116395	3.40997
1	0	HA	P - 14	6191	0.0807624	2.84095
1	0	HA	P - 15	6332	0.0473784	2.17631
1	0	HA	P - 16	6737	0.0445302	2.1099
1	0	HA	P - 17	6027	0.066368	2.57556
1	0	HA	P - 18	5113	0.019558	1.3985
1	0	HA	P - 19	4454	0.0673552	2.5947
1	0	HA	P - 20	4431	0.0677048	2.60143
1	0	HA	P - 21	5646	0.301098	5.47946
1	0	HA	P - 22	4933	0.182445	4.26789
1	0	HA	P - 23	6331	0.0473859	2.17649
1	0	HA	P - 24	5956	0.0671592	2.59086
1	0	MECP	P - 01	5789	0.345483	5.86812
1	0	MECP	P - 02	6122	0.163345	4.03863
1	0	MECP	P - 03	6192	0.0322997	1.79707
1	0	MECP	P - 04	5868	0.0511247	2.26069
1	0	MECP	P - 05	5645	0.301151	5.47994
1	0	MECP	P - 06	5618	0.284799	5.32952
1	0	MECP	P - 07	3721	0.591239	7.66747
1	0	MECP	P - 08	6075	0.329218	5.72877
1	0	MECP	P - 09	6005	0.0666112	2.58027
1	0	MECP	P - 10	6557	0.122007	3.49109
1	0	MECP	P - 11	5881	0.0680156	2.60732
1	0	MECP	P - 12	6264	0.0957854	3.09369
1	0	MECP	P - 13	6014	0.116395	3.40997
1	0	MECP	P - 14	6191	0.0807624	2.84095
1	0	MECP	P - 15	6332	0.0473784	2.17631
1	0	MECP	P - 16	6737	0.0445302	2.1099
1	0	MECP	P - 17	6027	0.066368	2.57556
1	0	MECP	P - 18	5113	0.019558	1.3985
1	0	MECP	P - 19	4454	0.0673552	2.5947
1	0	MECP	P - 20	4431	0.0677048	2.60143
1	0	MECP	P - 21	5646	0.301098	5.47946
1	0	MECP	P - 22	4933	0.182445	4.26789
1	0	MECP	P - 23	6331	0.0473859	2.17649
1	0	MECP	P - 24	5956	0.0671592	2.59086
1	0	TFEB	P - 01	5789	0.345483	5.86812
1	0	TFEB	P - 02	6122	0.163345	4.03863
1	0	TFEB	P - 03	6192	0.0322997	1.79707
1	0	TFEB	P - 04	5868	0.0511247	2.26069
1	0	TFEB	P - 05	5645	0.301151	5.47994
1	0	TFEB	P - 06	5618	0.284799	5.32952
1	0	TFEB	P - 07	3721	0.591239	7.66747
1	0	TFEB	P - 08	6075	0.329218	5.72877
1	0	TFEB	P - 09	6005	0.0666112	2.58027
1	0	TFEB	P - 10	6557	0.122007	3.49109
1	0	TFEB	P - 11	5881	0.0680156	2.60732
1	0	TFEB	P - 12	6264	0.0957854	3.09369
1	0	TFEB	P - 13	6014	0.116395	3.40997
1	0	TFEB	P - 14	6191	0.0807624	2.84095
1	0	TFEB	P - 15	6332	0.0473784	2.17631
1	0	TFEB	P - 16	6737	0.0445302	2.1099
1	0	TFEB	P - 17	6027	0.066368	2.57556
1	0	TFEB	P - 18	5113	0.019558	1.3985
1	0	TFEB	P - 19	4454	0.0673552	2.5947
1	0	TFEB	P - 20	4431	0.0677048	2.60143
1	0	TFEB	P - 21	5646	0.301098	5.47946
1	0	TFEB	P - 22	4933	0.182445	4.26789
1	0	TFEB	P - 23	6331	0.0473859	2.17649
1	0	TFEB	P - 24	5956	0.0671592	2.59086
1	8	HA	F - 01	1041	19.6926	39.7867
1	8	HA	F - 02	1248	18.2692	38.6569
1	8	HA	F - 05	1382	8.03184	27.1884
1	8	HA	F - 06	764	16.623	37.2531
1	8	HA	F - 07	1417	26.2526	44.0163
1	8	HA	F - 08	1196	17.4749	37.9911
1	8	HA	G - 05	1192	21.3926	41.0247
1	8	HA	G - 06	1208	25	43.3192
1	8	HA	G - 07	1221	22.6044	41.844
1	8	HA	G - 08	1203	24.7714	43.1864
1	8	HA	H - 05	1301	17.525	38.0327
1	8	HA	H - 06	1320	15.2273	35.9421
1	8	HA	H - 07	1205	20.5809	40.446
1	8	HA	H - 08	1254	18.1021	38.5189
1	8	HA	I - 01	1140	53.8596	49.8727
1	8	HA	I - 02	1238	23.3441	42.3191
1	8	HA	I - 06	1248	26.9231	44.3738
1	8	HA	J - 01	1224	21.8137	41.315
1	8	HA	J - 02	1272	23.4277	42.3713
1	8	HA	J - 06	1254	33.4928	47.2154
1	8	MECP	F - 09	1257	20.4455	40.3463
1	8	MECP	F - 10	1335	18.8015	39.0871
1	8	MECP	F - 11	1253	29.2099	45.4909
1	8	MECP	F - 12	1321	31.8698	46.6148
1	8	MECP	F - 15	1305	23.295	42.2873
1	8	MECP	F - 16	1368	18.8596	39.1331
1	8	MECP	G - 09	1166	26.5866	44.1983
1	8	MECP	G - 10	1189	21.9512	41.409
1	8	MECP	G - 11	1376	20.4942	40.3806
1	8	MECP	G - 12	1217	19.3919	39.5529
1	8	MECP	G - 13	1330	22.6316	41.8603
1	8	MECP	G - 14	1248	19.9519	39.9799
1	8	MECP	G - 15	1309	20.8556	40.6432
1	8	MECP	G - 16	1237	13.4196	34.1
1	8	MECP	H - 09	1217	21.7749	41.2885
1	8	MECP	H - 10	1076	20.7249	40.5524
1	8	MECP	H - 11	1223	23.2216	42.2419
1	8	MECP	H - 12	1307	23.1064	42.1674
1	8	MECP	H - 13	1343	22.6359	41.863
1	8	MECP	H - 14	1387	19.827	39.884
1	8	MECP	H - 15	1310	23.2061	42.2309
1	8	MECP	H - 16	1242	13.8486	34.5549
1	8	MECP	I - 09	1120	25.1786	43.4233
1	8	MECP	I - 10	1242	26.7311	44.2734
1	8	MECP	I - 11	1292	27.709	44.7735
1	8	MECP	I - 12	1309	24.5225	43.0385
1	8	MECP	I - 13	1309	29.1062	45.4426
1	8	MECP	I - 14	1378	24.9637	43.296
1	8	MECP	I - 15	1014	29.6844	45.7093
1	8	MECP	I - 16	1303	22.7936	41.9662
1	8	MECP	J - 09	1205	29.2116	45.4924
1	8	MECP	J - 10	1204	19.9336	39.9667
1	8	MECP	J - 11	1286	22.395	41.7051
1	8	MECP	J - 12	1364	25.4399	43.5682
1	8	MECP	J - 13	1379	22.4801	41.7602
1	8	MECP	J - 14	1273	24.9804	43.3069
1	8	MECP	J - 15	1333	27.0818	44.4549
1	8	MECP	J - 16	1324	26.7372	44.2755
1	8	TFEB	F - 17	1190	19.1597	39.3723
1	8	TFEB	F - 18	1379	16.2437	36.8985
1	8	TFEB	F - 21	1162	44.148	49.6777
1	8	TFEB	F - 22	1384	24.7832	43.191
1	8	TFEB	F - 23	1366	18.1552	38.5616
1	8	TFEB	F - 24	1399	21.7298	41.2555
1	8	TFEB	G - 18	569	49.7364	50.0433
1	8	TFEB	G - 19	1282	36.3495	48.1193
1	8	TFEB	G - 20	1389	31.6775	46.5386
1	8	TFEB	G - 21	1327	25.6217	43.6708
1	8	TFEB	G - 22	1307	23.948	42.6929
1	8	TFEB	G - 23	1301	23.751	42.5721
1	8	TFEB	G - 24	1295	16.7568	37.3626
1	8	TFEB	H - 17	761	5.78187	23.3554
1	8	TFEB	H - 18	718	8.77437	28.3119
1	8	TFEB	H - 19	1307	28.6151	45.2134
1	8	TFEB	H - 20	1164	33.0756	47.0688
1	8	TFEB	H - 21	1295	14.6718	35.3961
1	8	TFEB	H - 22	1299	19.1686	39.3779
1	8	TFEB	H - 23	1328	18.4488	38.8028
1	8	TFEB	H - 24	1294	16.1515	36.8147
1	8	TFEB	I - 17	1338	19.3572	39.5245
1	8	TFEB	I - 18	1280	12.7344	33.3488
1	8	TFEB	I - 21	1437	18.7196	39.0204
1	8	TFEB	I - 22	1325	11.0189	31.3243
1	8	TFEB	I - 23	1380	17.3913	37.9172
1	8	TFEB	I - 24	1339	17.6998	38.1809
1	8	TFEB	J - 17	1278	21.1268	40.8368
1	8	TFEB	J - 18	1350	14.8889	35.6111
1	8	TFEB	J - 19	1374	27.5109	44.6732
1	8	TFEB	J - 21	1445	28.0277	44.929
1	8	TFEB	J - 22	1282	25.663	43.6944
1	8	TFEB	J - 23	1216	18.6678	38.9813
1	8	TFEB	J - 24	1396	16.5473	37.174
1	16	HA	F - 01	934	28.2655	45.0531
1	16	HA	F - 02	1132	28.1802	45.0076
1	16	HA	F - 05	1360	11.1765	31.5193
1	16	HA	F - 07	1372	24.6356	43.1045
1	16	HA	F - 08	1414	22.3479	41.6724
1	16	HA	G - 05	1404	29.6296	45.6786
1	16	HA	G - 06	1347	26.0579	43.9114
1	16	HA	G - 07	1307	25.1721	43.4168
1	16	HA	G - 08	1339	27.0351	44.4307
1	16	HA	H - 05	1404	27.3504	44.5916
1	16	HA	H - 06	1398	25.7511	43.7419
1	16	HA	H - 07	1286	28.1493	44.9902
1	16	HA	H - 08	1356	26.9912	44.4077
1	16	HA	I - 01	464	80.3879	39.7489
1	16	HA	I - 02	1137	31.0466	46.2888
1	16	HA	I - 06	1379	46.9906	49.9275
1	16	HA	J - 01	1050	33.1429	47.0951
1	16	HA	J - 02	1143	32.5459	46.8751
1	16	HA	J - 05	696	61.6379	48.6617
1	16	HA	J - 06	1383	32.8272	46.9754
1	16	MECP	F - 09	1239	34.1404	47.4372
1	16	MECP	F - 10	1334	20.7646	40.5774
1	16	MECP	F - 11	818	48.1663	49.9969
1	16	MECP	F - 12	1386	31.3853	46.4225
1	16	MECP	F - 15	1423	25.7906	43.7636
1	16	MECP	F - 16	1391	20.7045	40.5334
1	16	MECP	G - 09	1372	20.7726	40.5827
1	16	MECP	G - 10	1302	25.8065	43.7738
1	16	MECP	G - 11	1275	26.0392	43.9021
1	16	MECP	G - 12	1255	28.5259	45.1718
1	16	MECP	G - 13	1387	34.4629	47.5418
1	16	MECP	G - 14	1408	22.017	41.4509
1	16	MECP	G - 15	1267	33.1492	47.0935
1	16	MECP	G - 16	1322	20.2723	40.218
1	16	MECP	H - 09	1300	24.0769	42.7715
1	16	MECP	H - 10	1324	24.7734	43.186
1	16	MECP	H - 11	1379	25.5257	43.6164
1	16	MECP	H - 12	1333	27.907	44.871
1	16	MECP	H - 13	1407	23.9517	42.694
1	16	MECP	H - 14	1359	22.0751	41.4905
1	16	MECP	H - 15	1400	32.9286	47.0122
1	16	MECP	H - 16	1354	25.6278	43.6738
1	16	MECP	I - 09	1302	31.6436	46.5264
1	16	MECP	I - 10	1375	30.9818	46.2587
1	16	MECP	I - 11	1442	32.2469	46.7583
1	16	MECP	I - 12	1268	29.4164	45.5846
1	16	MECP	I - 13	1436	22.9109	42.0406
1	16	MECP	I - 14	1312	24.0091	42.7302
1	16	MECP	I - 15	1427	31.815	46.5921
1	16	MECP	I - 16	1168	31.25	46.3711
1	16	MECP	J - 09	1380	28.2609	45.0431
1	16	MECP	J - 10	1258	31.399	46.4297
1	16	MECP	J - 11	1327	30.8214	46.193
1	16	MECP	J - 12	1415	29.6113	45.6703
1	16	MECP	J - 13	1366	29.8682	45.7848
1	16	MECP	J - 14	1382	26.2663	44.024
1	16	MECP	J - 15	1411	31.467	46.4549
1	16	MECP	J - 16	1085	32.5346	46.872
1	16	TFEB	F - 17	1355	35.6458	47.9129
1	16	TFEB	F - 18	1510	33.7748	47.3099
1	16	TFEB	F - 21	1360	40	49.0078
1	16	TFEB	F - 22	1426	36.676	48.2089
1	16	TFEB	F - 23	1441	33.6572	47.2701
1	16	TFEB	F - 24	1004	39.741	48.9606
1	16	TFEB	G - 17	305	2.29508	14.9993
1	16	TFEB	G - 20	1453	38.6786	48.7182
1	16	TFEB	G - 21	1293	34.7254	47.6282
1	16	TFEB	G - 22	1335	31.9101	46.6303
1	16	TFEB	G - 23	1371	36.8344	48.2531
1	16	TFEB	G - 24	1366	38.7262	48.7303
1	16	TFEB	H - 17	1181	1.77815	13.2213
1	16	TFEB	H - 19	1357	42.7413	49.4886
1	16	TFEB	H - 20	1300	40.3846	49.0856
1	16	TFEB	H - 21	1374	30.4949	46.0553
1	16	TFEB	H - 22	1497	28.9245	45.3563
1	16	TFEB	H - 23	1349	34.2476	47.4714
1	16	TFEB	H - 24	1435	28.9895	45.3872
1	16	TFEB	I - 17	1314	25.6469	43.685
1	16	TFEB	I - 18	1403	24.4476	42.9929
1	16	TFEB	I - 21	1350	34.2963	47.4875
1	16	TFEB	I - 22	1323	29.932	45.8133
1	16	TFEB	I - 23	1445	32.8028	46.9658
1	16	TFEB	I - 24	1353	37.7679	48.4986
1	16	TFEB	J - 17	1255	30.6773	46.1338
1	16	TFEB	J - 18	1436	23.468	42.3946
1	16	TFEB	J - 19	429	97.9021	14.3481
1	16	TFEB	J - 21	1458	38.0658	48.5715
1	16	TFEB	J - 22	1490	33.4899	47.2114
1	16	TFEB	J - 23	1413	26.8224	44.3192
1	16	TFEB	J - 24	1483	32.3668	46.8033
1	24	HA	F - 01	987	30.4965	46.0626
1	24	HA	F - 02	1197	26.3993	44.098
1	24	HA	F - 07	1365	22.6374	41.8637
1	24	HA	F - 08	1470	24.6939	43.1378
1	24	HA	G - 05	1363	31.1812	46.3404
1	24	HA	G - 06	1346	30.9807	46.2586
1	24	HA	G - 07	1405	28.0427	44.9368
1	24	HA	G - 08	1390	28.5612	45.1868
1	24	HA	H - 05	1525	29.1148	45.444
1	24	HA	H - 06	1446	28.3541	45.0872
1	24	HA	H - 07	1492	29.2225	45.4938
1	24	HA	H - 08	1508	19.8276	39.8833
1	24	HA	I - 01	1047	48.8061	50.0096
1	24	HA	I - 02	1038	51.6378	49.9973
1	24	HA	I - 05	1034	71.1799	45.3144
1	24	HA	I - 06	1465	56.1092	49.6423
1	24	HA	J - 01	1058	77.6938	41.6497
1	24	HA	J - 02	1175	30.8085	46.1899
1	24	HA	J - 04	1074	73.9292	43.9225
1	24	HA	J - 05	245	88.5714	31.8809
1	24	HA	J - 06	1529	27.5997	44.7162
1	24	MECP	F - 09	1375	27.4182	44.6263
1	24	MECP	F - 10	1195	24.7699	43.1857
1	24	MECP	F - 11	1326	31.2217	46.3573
1	24	MECP	F - 15	1417	31.8278	46.5972
1	24	MECP	F - 16	1450	26.2759	44.0284
1	24	MECP	G - 09	1416	23.7288	42.5571
1	24	MECP	G - 10	1344	21.875	41.3553
1	24	MECP	G - 11	1396	25.5014	43.6025
1	24	MECP	G - 12	1380	28.7681	45.2846
1	24	MECP	G - 13	1383	24.8735	43.2436
1	24	MECP	G - 14	1452	30.2342	45.9431
1	24	MECP	G - 15	1409	24.4145	42.9732
1	24	MECP	G - 16	1373	25.2731	43.4736
1	24	MECP	H - 09	1544	26.4249	44.1075
1	24	MECP	H - 10	1305	20.9962	40.7437
1	24	MECP	H - 11	1529	22.3676	41.6843
1	24	MECP	H - 12	1441	28.5913	45.2005
1	24	MECP	H - 13	1452	24.2424	42.8697
1	24	MECP	H - 14	1105	25.9729	43.8684
1	24	MECP	H - 15	1539	35.3476	47.8204
1	24	MECP	H - 16	1412	29.4618	45.6032
1	24	MECP	I - 09	1417	24.7001	43.1419
1	24	MECP	I - 10	1526	23.9843	42.7127
1	24	MECP	I - 11	1459	27.6902	44.7621
1	24	MECP	I - 12	1455	35.3952	47.8359
1	24	MECP	I - 13	1351	33.7528	47.3042
1	24	MECP	I - 14	1421	35.0457	47.7281
1	24	MECP	I - 15	1490	32.0805	46.6943
1	24	MECP	I - 16	1451	33.632	47.2613
1	24	MECP	J - 09	1505	28.9701	45.3774
1	24	MECP	J - 10	1504	30.7181	46.1478
1	24	MECP	J - 11	1368	37.7924	48.5046
1	24	MECP	J - 12	1090	37.2477	48.3686
1	24	MECP	J - 13	1374	36.1718	48.0673
1	24	MECP	J - 14	1299	33.6413	47.2664
1	24	MECP	J - 15	1481	39.7029	48.9447
1	24	MECP	J - 16	1405	34.0925	47.4189
1	24	TFEB	F - 17	1356	31.3422	46.4055
1	24	TFEB	F - 18	1459	27.416	44.6243
1	24	TFEB	F - 21	1537	31.4249	46.4367
1	24	TFEB	F - 22	1607	34.4119	47.5228
1	24	TFEB	F - 23	1083	30.2862	45.9709
1	24	TFEB	F - 24	1352	34.8373	47.6631
1	24	TFEB	G - 18	1345	1.63569	12.6891
1	24	TFEB	G - 19	1426	39.4109	48.883
1	24	TFEB	G - 20	1177	36.3636	48.125
1	24	TFEB	G - 21	1087	31.7387	46.5674
1	24	TFEB	G - 22	1481	30.5874	46.0932
1	24	TFEB	G - 23	1480	28.5135	45.1631
1	24	TFEB	G - 24	971	32.4408	46.8394
1	24	TFEB	H - 18	613	10.4405	30.6034
1	24	TFEB	H - 19	1479	37.9986	48.5547
1	24	TFEB	H - 20	1513	37.9379	48.5393
1	24	TFEB	H - 21	1495	33.2441	47.1246
1	24	TFEB	H - 22	1497	28.1229	44.9749
1	24	TFEB	H - 23	962	30.7692	46.1779
1	24	TFEB	H - 24	1513	33.7079	47.2868
1	24	TFEB	I - 17	1464	32.1721	46.7296
1	24	TFEB	I - 18	1396	34.0258	47.3966
1	24	TFEB	I - 19	1430	42.8671	49.5059
1	24	TFEB	I - 21	1408	30.4688	46.0438
1	24	TFEB	I - 22	1523	34.9311	47.6909
1	24	TFEB	I - 23	1321	35.7305	47.9387
1	24	TFEB	I - 24	1501	37.3085	48.3786
1	24	TFEB	J - 17	1494	30.2544	45.9513
1	24	TFEB	J - 18	1468	31.7439	46.5638
1	24	TFEB	J - 21	1388	37.7522	48.4942
1	24	TFEB	J - 22	1561	30.4292	46.0254
1	24	TFEB	J - 23	1500	34.6	47.5852
1	24	TFEB	J - 24	1431	36.1985	48.0742
3	0	HA	P - 01	5789	0.345483	5.86812
3	0	HA	P - 02	6122	0.163345	4.03863
3	0	HA	P - 03	6192	0.0322997	1.79707
3	0	HA	P - 04	5868	0.0511247	2.26069
3	0	HA	P - 05	5645	0.301151	5.47994
3	0	HA	P - 06	5618	0.284799	5.32952
3	0	HA	P - 07	3721	0.591239	7.66747
3	0	HA	P - 08	6075	0.329218	5.72877
3	0	HA	P - 09	6005	0.0666112	2.58027
3	0	HA	P - 10	6557	0.122007	3.49109
3	0	HA	P - 11	5881	0.0680156	2.60732
3	0	HA	P - 12	6264	0.0957854	3.09369
3	0	HA	P - 13	6014	0.116395	3.40997
3	0	HA	P - 14	6191	0.0807624	2.84095
3	0	HA	P - 15	6332	0.0473784	2.17631
3	0	HA	P - 16	6737	0.0445302	2.1099
3	0	HA	P - 17	6027	0.066368	2.57556
3	0	HA	P - 18	5113	0.019558	1.3985
3	0	HA	P - 19	4454	0.0673552	2.5947
3	0	HA	P - 20	4431	0.0677048	2.60143
3	0	HA	P - 21	5646	0.301098	5.47946
3	0	HA	P - 22	4933	0.182445	4.26789
3	0	HA	P - 23	6331	0.0473859	2.17649
3	0	HA	P - 24	5956	0.0671592	2.59086
3	0	MECP	P - 01	5789	0.345483	5.86812
3	0	MECP	P - 02	6122	0.163345	4.03863
3	0	MECP	P - 03	6192	0.0322997	1.79707
3	0	MECP	P - 04	5868	0.0511247	2.26069
3	0	MECP	P - 05	5645	0.301151	5.47994
3	0	MECP	P - 06	5618	0.284799	5.32952
3	0	MECP	P - 07	3721	0.591239	7.66747
3	0	MECP	P - 08	6075	0.329218	5.72877
3	0	MECP	P - 09	6005	0.0666112	2.58027
3	0	MECP	P - 10	6557	0.122007	3.49109
3	0	MECP	P - 11	5881	0.0680156	2.60732
3	0	MECP	P - 12	6264	0.0957854	3.09369
3	0	MECP	P - 13	6014	0.116395	3.40997
3	0	MECP	P - 14	6191	0.0807624	2.84095
3	0	MECP	P - 15	6332	0.0473784	2.17631
3	0	MECP	P - 16	6737	0.0445302	2.1099
3	0	MECP	P - 17	6027	0.066368	2.57556
3	0	MECP	P - 18	5113	0.019558	1.3985
3	0	MECP	P - 19	4454	0.0673552	2.5947
3	0	MECP	P - 20	4431	0.0677048	2.60143
3	0	MECP	P - 21	5646	0.301098	5.47946
3	0	MECP	P - 22	4933	0.182445	4.26789
3	0	MECP	P - 23	6331	0.0473859	2.17649
3	0	MECP	P - 24	5956	0.0671592	2.59086
3	0	TFEB	P - 01	5789	0.345483	5.86812
3	0	TFEB	P - 02	6122	0.163345	4.03863
3	0	TFEB	P - 03	6192	0.0322997	1.79707
3	0	TFEB	P - 04	5868	0.0511247	2.26069
3	0	TFEB	P - 05	5645	0.301151	5.47994
3	0	TFEB	P - 06	5618	0.284799	5.32952
3	0	TFEB	P - 07	3721	0.591239	7.66747
3	0	TFEB	P - 08	6075	0.329218	5.72877
3	0	TFEB	P - 09	6005	0.0666112	2.58027
3	0	TFEB	P - 10	6557	0.122007	3.49109
3	0	TFEB	P - 11	5881	0.0680156	2.60732
3	0	TFEB	P - 12	6264	0.0957854	3.09369
3	0	TFEB	P - 13	6014	0.116395	3.40997
3	0	TFEB	P - 14	6191	0.0807624	2.84095
3	0	TFEB	P - 15	6332	0.0473784	2.17631
3	0	TFEB	P - 16	6737	0.0445302	2.1099
3	0	TFEB	P - 17	6027	0.066368	2.57556
3	0	TFEB	P - 18	5113	0.019558	1.3985
3	0	TFEB	P - 19	4454	0.0673552	2.5947
3	0	TFEB	P - 20	4431	0.0677048	2.60143
3	0	TFEB	P - 21	5646	0.301098	5.47946
3	0	TFEB	P - 22	4933	0.182445	4.26789
3	0	TFEB	P - 23	6331	0.0473859	2.17649
3	0	TFEB	P - 24	5956	0.0671592	2.59086
3	8	HA	B - 01	676	61.9822	48.579
3	8	HA	B - 02	931	52.0945	49.983
3	8	HA	B - 06	276	0.362319	6.01929
3	8	HA	B - 07	1110	58.9189	49.2203
3	8	HA	B - 08	886	47.7427	49.9772
3	8	HA	C - 01	889	50.5062	50.0256
3	8	HA	C - 02	1124	49.0214	50.0127
3	8	HA	C - 03	1194	51.5075	49.9982
3	8	HA	C - 04	1106	45.4792	49.8177
3	8	HA	C - 05	1290	52.3256	49.9653
3	8	HA	C - 06	1215	47.3251	49.949
3	8	HA	C - 07	1275	51.3725	50.0008
3	8	HA	C - 08	1196	52.7592	49.9447
3	8	HA	D - 01	892	47.6457	49.9726
3	8	HA	D - 02	912	41.1184	49.2319
3	8	HA	D - 03	1227	42.8688	49.509
3	8	HA	D - 04	1304	54.1411	49.8473
3	8	HA	D - 05	1263	53.5234	49.8955
3	8	HA	D - 06	1230	51.0569	50.0092
3	8	HA	D - 07	1255	49.5618	50.018
3	8	HA	D - 08	1211	54.7481	49.7946
3	8	HA	E - 01	940	49.1489	50.0194
3	8	HA	E - 02	1193	49.9581	50.021
3	8	HA	E - 07	1250	47.92	49.9767
3	8	HA	E - 08	1241	60.6769	48.8664
3	8	MECP	B - 09	902	50.1109	50.0276
3	8	MECP	B - 10	1232	53.1656	49.92
3	8	MECP	B - 11	1130	56.7257	49.5675
3	8	MECP	B - 12	1158	61.9171	48.58
3	8	MECP	B - 13	1132	60.3357	48.9417
3	8	MECP	B - 14	1069	55.4724	49.7229
3	8	MECP	B - 15	1352	37.7219	48.487
3	8	MECP	B - 16	1029	57.3372	49.4828
3	8	MECP	C - 09	1169	56.2874	49.6243
3	8	MECP	C - 10	1227	35.8598	47.9784
3	8	MECP	C - 11	1201	49.4588	50.0179
3	8	MECP	C - 12	1256	41.0828	49.218
3	8	MECP	C - 13	1236	47.9773	49.9793
3	8	MECP	C - 14	1302	51.8433	49.9852
3	8	MECP	C - 15	1248	45.7532	49.8393
3	8	MECP	C - 16	1219	37.8179	48.5132
3	8	MECP	D - 09	1208	47.8477	49.9743
3	8	MECP	D - 10	1100	46.2727	49.8836
3	8	MECP	D - 11	1193	58.5918	49.2769
3	8	MECP	D - 12	1230	57.8049	49.4072
3	8	MECP	D - 13	1062	59.1337	49.1818
3	8	MECP	D - 14	1341	39.8956	48.9866
3	8	MECP	D - 15	1232	42.1266	49.3963
3	8	MECP	D - 16	1246	49.7592	50.0195
3	8	MECP	E - 09	1168	55.137	49.7567
3	8	MECP	E - 10	1225	38.2041	48.6085
3	8	MECP	E - 12	1306	63.7825	48.0813
3	8	MECP	E - 15	1226	32.2186	46.7504
3	8	MECP	E - 16	1255	51.1554	50.0066
3	8	TFEB	B - 17	930	57.5269	49.4568
3	8	TFEB	B - 18	504	0.396825	6.29314
3	8	TFEB	B - 19	1076	45.2602	49.798
3	8	TFEB	B - 20	978	43.6605	49.6219
3	8	TFEB	B - 21	1007	42.999	49.532
3	8	TFEB	B - 22	974	47.3306	49.9543
3	8	TFEB	B - 23	978	49.2843	50.0205
3	8	TFEB	B - 24	705	46.6667	49.9242
3	8	TFEB	C - 17	1049	32.4118	46.8268
3	8	TFEB	C - 18	1281	38.4075	48.6566
3	8	TFEB	C - 19	987	58.9666	49.2144
3	8	TFEB	C - 20	975	43.6923	49.626
3	8	TFEB	C - 21	1310	50.1527	50.0189
3	8	TFEB	C - 22	1351	52.1095	49.974
3	8	TFEB	C - 23	959	51.7205	49.9965
3	8	TFEB	C - 24	1258	17.4881	38.0016
3	8	TFEB	D - 17	999	43.4434	49.5931
3	8	TFEB	D - 18	1315	43.27	49.5638
3	8	TFEB	D - 19	772	55.9585	49.6759
3	8	TFEB	D - 20	964	66.5975	47.1893
3	8	TFEB	D - 21	1031	50.3395	50.0231
3	8	TFEB	D - 22	813	37.8844	48.5398
3	8	TFEB	D - 23	1385	33.574	47.2419
3	8	TFEB	D - 24	1045	51.6746	49.9959
3	8	TFEB	E - 17	1149	40.9051	49.1873
3	8	TFEB	E - 18	1300	44.1538	49.6762
3	8	TFEB	E - 21	843	52.7877	49.9519
3	8	TFEB	E - 22	1076	50.7435	50.0177
3	8	TFEB	E - 23	690	46.5217	49.9151
3	8	TFEB	E - 24	997	49.7492	50.0245
3	16	HA	B - 01	1184	51.6892	49.9926
3	16	HA	B - 02	1158	53.5406	49.896
3	16	HA	B - 07	1343	40.6552	49.1373
3	16	HA	B - 08	1258	45.151	49.7841
3	16	HA	C - 01	1025	52.3902	49.9672
3	16	HA	C - 02	1209	45.9884	49.8594
3	16	HA	C - 03	778	37.2751	48.3848
3	16	HA	C - 04	1317	51.101	50.0069
3	16	HA	C - 05	1411	44.7909	49.7455
3	16	HA	C - 06	1339	45.3323	49.8003
3	16	HA	C - 07	1378	43.2511	49.5604
3	16	HA	C - 08	1227	55.1752	49.7517
3	16	HA	D - 01	960	61.0417	48.791
3	16	HA	D - 02	1078	60.4824	48.9115
3	16	HA	D - 03	1254	50.319	50.0189
3	16	HA	D - 04	1052	43.5361	49.604
3	16	HA	D - 05	1261	45.9952	49.8591
3	16	HA	D - 06	1044	43.5824	49.6102
3	16	HA	D - 07	1310	50	50.0191
3	16	HA	D - 08	1265	49.8024	50.0194
3	16	HA	E - 01	935	60.2139	48.9718
3	16	HA	E - 02	1199	43.1193	49.545
3	16	HA	E - 05	856	17.8738	38.3357
3	16	HA	E - 06	465	97.2043	16.5027
3	16	HA	E - 07	1282	52.0281	49.9783
3	16	HA	E - 08	1285	56.7315	49.5641
3	16	MECP	B - 09	1172	63.7372	48.0964
3	16	MECP	B - 10	1016	63.9764	48.0305
3	16	MECP	B - 11	1087	54.3698	49.8316
3	16	MECP	B - 12	688	61.6279	48.6645
3	16	MECP	B - 13	790	60.3797	48.9417
3	16	MECP	B - 14	786	51.2723	50.0156
3	16	MECP	B - 15	1244	63.1833	48.2501
3	16	MECP	B - 16	873	57.5029	49.4622
3	16	MECP	C - 09	963	53.8941	49.874
3	16	MECP	C - 10	1109	61.046	48.7866
3	16	MECP	C - 11	960	57.2917	49.4912
3	16	MECP	C - 12	1228	63.0293	48.2922
3	16	MECP	C - 13	1076	50.8364	50.0163
3	16	MECP	C - 14	1302	60.2919	48.9481
3	16	MECP	C - 15	1337	55.647	49.6987
3	16	MECP	C - 16	1314	62.4049	48.4552
3	16	MECP	D - 09	967	67.6319	46.8122
3	16	MECP	D - 10	1081	57.3543	49.4791
3	16	MECP	D - 11	987	61.8034	48.6114
3	16	MECP	D - 12	1188	65.8249	47.4496
3	16	MECP	D - 13	1082	56.9316	49.5401
3	16	MECP	D - 14	1097	59.4348	49.1242
3	16	MECP	D - 15	721	67.4064	46.9049
3	16	MECP	D - 16	1052	56.749	49.566
3	16	MECP	E - 09	1218	66.4204	47.2462
3	16	MECP	E - 10	1209	58.5608	49.2821
3	16	MECP	E - 11	489	80.5726	39.6046
3	16	MECP	E - 12	1288	73.3696	44.2197
3	16	MECP	E - 15	1282	63.7285	48.0971
3	16	MECP	E - 16	1015	59.3103	49.1497
3	16	TFEB	B - 17	1040	56.5385	49.5945
3	16	TFEB	B - 18	774	48.708	50.0156
3	16	TFEB	B - 19	943	40.9332	49.1972
3	16	TFEB	B - 20	1089	48.3012	49.9941
3	16	TFEB	B - 21	809	39.1842	48.8464
3	16	TFEB	B - 22	761	34.4284	47.5447
3	16	TFEB	B - 23	721	50.3467	50.0335
3	16	TFEB	B - 24	679	62.2975	48.4999
3	16	TFEB	C - 17	1051	47.3834	49.9553
3	16	TFEB	C - 18	1030	50	50.0243
3	16	TFEB	C - 19	753	62.5498	48.4316
3	16	TFEB	C - 20	512	51.7578	50.018
3	16	TFEB	C - 21	695	41.8705	49.3702
3	16	TFEB	C - 22	951	59.2008	49.172
3	16	TFEB	C - 23	724	48.2044	50.0023
3	16	TFEB	C - 24	1227	61.5322	48.6717
3	16	TFEB	D - 17	1000	53.2	49.9225
3	16	TFEB	D - 18	1113	48.7871	50.0078
3	16	TFEB	D - 19	747	50.6024	50.0299
3	16	TFEB	D - 20	1035	57.5845	49.4453
3	16	TFEB	D - 21	822	45.4988	49.8273
3	16	TFEB	D - 22	806	47.1464	49.9495
3	16	TFEB	D - 23	705	54.1844	49.86
3	16	TFEB	D - 24	619	68.1745	46.6176
3	16	TFEB	E - 17	691	56.4399	49.6195
3	16	TFEB	E - 18	858	48.2517	49.9986
3	16	TFEB	E - 21	533	64.728	47.8265
3	16	TFEB	E - 22	992	59.5766	49.0991
3	16	TFEB	E - 23	723	39.5574	48.9312
3	16	TFEB	E - 24	467	41.5418	49.3322
3	24	HA	B - 01	873	57.3883	49.4795
3	24	HA	B - 02	1168	45.5479	49.8227
3	24	HA	B - 07	1190	49.4118	50.0176
3	24	HA	B - 08	1172	44.1126	49.6734
3	24	HA	C - 01	1024	48.9258	50.0129
3	24	HA	C - 02	1113	53.7287	49.8832
3	24	HA	C - 03	1277	46.7502	49.9138
3	24	HA	C - 04	1284	46.028	49.8614
3	24	HA	C - 05	1346	44.7994	49.7473
3	24	HA	C - 06	1390	50.5036	50.0155
3	24	HA	C - 07	1245	57.0281	49.5235
3	24	HA	C - 08	1263	49.1686	50.0129
3	24	HA	D - 01	1009	47.5719	49.9658
3	24	HA	D - 02	1159	54.8749	49.7833
3	24	HA	D - 03	973	31.963	46.6573
3	24	HA	D - 04	1385	47.6534	49.9629
3	24	HA	D - 06	1369	47.4799	49.9547
3	24	HA	D - 07	1292	57.9721	49.3795
3	24	HA	D - 08	1273	57.7376	49.4171
3	24	HA	E - 01	904	45.6858	49.8411
3	24	HA	E - 02	1171	55.4227	49.7263
3	24	HA	E - 06	275	0.363636	6.03023
3	24	HA	E - 07	1464	54.5765	49.8071
3	24	HA	E - 08	1347	52.487	49.9567
3	24	MECP	B - 09	1262	60.935	48.8089
3	24	MECP	B - 10	1003	50.6481	50.0207
3	24	MECP	B - 11	995	48.4422	50.0009
3	24	MECP	B - 12	714	57.1429	49.5219
3	24	MECP	B - 13	938	59.8081	49.0547
3	24	MECP	B - 14	963	43.7175	49.6295
3	24	MECP	B - 15	1066	42.4015	49.4425
3	24	MECP	B - 16	1015	58.8177	49.2406
3	24	MECP	C - 09	930	56.3441	49.6226
3	24	MECP	C - 10	1195	67.9498	46.6865
3	24	MECP	C - 11	1023	54.0567	49.8595
3	24	MECP	C - 12	930	60.1075	48.9941
3	24	MECP	C - 13	998	46.493	49.9019
3	24	MECP	C - 14	1416	60.9463	48.8043
3	24	MECP	C - 15	959	48.2795	49.9965
3	24	MECP	C - 16	842	53.9192	49.8758
3	24	MECP	D - 09	988	60.2227	48.9686
3	24	MECP	D - 10	1279	64.9726	47.7242
3	24	MECP	D - 11	1055	55.2607	49.7461
3	24	MECP	D - 12	1087	61.2695	48.7358
3	24	MECP	D - 13	1031	57.808	49.4106
3	24	MECP	D - 14	1132	61.1307	48.7669
3	24	MECP	D - 15	1146	53.1414	49.923
3	24	MECP	D - 16	1014	64.6943	47.8156
3	24	MECP	E - 09	1242	72.7858	44.5242
3	24	MECP	E - 10	1279	65.129	47.6748
3	24	MECP	E - 11	1224	70.6699	45.5461
3	24	MECP	E - 12	1225	69.0612	46.243
3	24	MECP	E - 15	915	67.4317	46.8886
3	24	MECP	E - 16	887	57.3844	49.4796
3	24	TFEB	B - 17	1263	59.5408	49.1007
3	24	TFEB	B - 18	799	52.9412	49.9447
3	24	TFEB	B - 19	768	45.4427	49.8243
3	24	TFEB	B - 20	783	44.0613	49.6778
3	24	TFEB	B - 21	785	43.6943	49.6324
3	24	TFEB	B - 22	1057	53.4532	49.9042
3	24	TFEB	B - 23	766	59.3995	49.1406
3	24	TFEB	B - 24	743	58.2773	49.3433
3	24	TFEB	C - 17	1004	55.2789	49.7453
3	24	TFEB	C - 18	788	53.934	49.8767
3	24	TFEB	C - 19	1112	53.2374	49.9175
3	24	TFEB	C - 20	1403	66.7142	47.1404
3	24	TFEB	C - 21	1003	55.1346	49.7605
3	24	TFEB	C - 22	1002	52.6946	49.9523
3	24	TFEB	C - 23	1028	49.1245	50.0167
3	24	TFEB	C - 24	742	55.9299	49.6806
3	24	TFEB	D - 17	953	63.2739	48.2312
3	24	TFEB	D - 18	1125	65.4222	47.5833
3	24	TFEB	D - 19	1106	63.2911	48.2229
3	24	TFEB	D - 20	1090	68.1651	46.6049
3	24	TFEB	D - 21	867	56.8627	49.5554
3	24	TFEB	D - 22	522	57.8544	49.4266
3	24	TFEB	D - 23	654	60.7034	48.8783
3	24	TFEB	D - 24	719	70.5146	45.6295
3	24	TFEB	E - 17	845	61.0651	48.7891
3	24	TFEB	E - 18	772	49.3523	50.0282
3	24	TFEB	E - 21	1155	59.2208	49.1637
3	24	TFEB	E - 22	797	63.1117	48.2805
3	24	TFEB	E - 23	704	66.7614	47.1404
3	24	TFEB	E - 24	973	66.3926	47.2607

## Sheet: Fig3_HFF_PVperInfCell
In infected cells
Summary (per condition statistics, N=number of wells):
moi	timepoint	strain	count	mean_count	std_count
0.33	0	HA	24	0.00153599	0.00147386
0.33	0	MECP	24	0.00153599	0.00147386
0.33	0	TFEB	24	0.00153599	0.00147386
0.33	8	HA	36	2.16694	0.149681
0.33	8	MECP	40	2.13452	0.147864
0.33	8	TFEB	30	2.09696	0.137798
0.33	16	HA	36	2.13979	0.121131
0.33	16	MECP	40	2.1577	0.125399
0.33	16	TFEB	32	2.16674	0.112637
0.33	24	HA	36	2.13721	0.106981
0.33	24	MECP	40	2.14487	0.0794752
0.33	24	TFEB	32	2.17177	0.0912879
1	0	HA	24	0.00153599	0.00147386
1	0	MECP	24	0.00153599	0.00147386
1	0	TFEB	24	0.00153599	0.00147386
1	8	HA	20	2.68011	1.39824
1	8	MECP	38	2.29378	0.0707108
1	8	TFEB	34	2.62217	1.21975
1	16	HA	20	2.53001	1.04121
1	16	MECP	38	2.29826	0.0811435
1	16	TFEB	32	2.94021	1.92844
1	24	HA	21	2.32045	0.178502
1	24	MECP	37	2.31428	0.130227
1	24	TFEB	33	2.70546	1.19322
3	0	HA	24	0.00153599	0.00147386
3	0	MECP	24	0.00153599	0.00147386
3	0	TFEB	24	0.00153599	0.00147386
3	8	HA	24	2.61594	0.0958846
3	8	MECP	29	2.69967	0.134631
3	8	TFEB	29	2.63193	0.147358
3	16	HA	26	2.67218	0.863001
3	16	MECP	30	2.7092	0.107375
3	16	TFEB	30	2.67852	0.131065
3	24	HA	24	2.56029	0.737166
3	24	MECP	30	2.53549	0.0832528
3	24	TFEB	30	2.56659	0.0925873
In infected cells
Per well statistics (N=numebr of cells):
moi	timepoint	strain	well	count	mean_count	std_count
0.33	0	HA	P - 01	5789	0.00345483	0.0586812
0.33	0	HA	P - 02	6122	0.00163345	0.0403863
0.33	0	HA	P - 03	6192	0.000322997	0.0179707
0.33	0	HA	P - 04	5868	0.000511247	0.0226069
0.33	0	HA	P - 05	5645	0.00318866	0.0594425
0.33	0	HA	P - 06	5618	0.00284799	0.0532952
0.33	0	HA	P - 07	3721	0.00618113	0.0817448
0.33	0	HA	P - 08	6075	0.0036214	0.0653255
0.33	0	HA	P - 09	6005	0.000666112	0.0258027
0.33	0	HA	P - 10	6557	0.00122007	0.0349109
0.33	0	HA	P - 11	5881	0.000680156	0.0260732
0.33	0	HA	P - 12	6264	0.00127714	0.0437537
0.33	0	HA	P - 13	6014	0.00116395	0.0340997
0.33	0	HA	P - 14	6191	0.000807624	0.0284095
0.33	0	HA	P - 15	6332	0.000473784	0.0217631
0.33	0	HA	P - 16	6737	0.000445302	0.021099
0.33	0	HA	P - 17	6027	0.00066368	0.0257556
0.33	0	HA	P - 18	5113	0.00019558	0.013985
0.33	0	HA	P - 19	4454	0.000673552	0.025947
0.33	0	HA	P - 20	4431	0.000677048	0.0260143
0.33	0	HA	P - 21	5646	0.0031881	0.0594373
0.33	0	HA	P - 22	4933	0.00182445	0.0426789
0.33	0	HA	P - 23	6331	0.000473859	0.0217649
0.33	0	HA	P - 24	5956	0.000671592	0.0259086
0.33	0	MECP	P - 01	5789	0.00345483	0.0586812
0.33	0	MECP	P - 02	6122	0.00163345	0.0403863
0.33	0	MECP	P - 03	6192	0.000322997	0.0179707
0.33	0	MECP	P - 04	5868	0.000511247	0.0226069
0.33	0	MECP	P - 05	5645	0.00318866	0.0594425
0.33	0	MECP	P - 06	5618	0.00284799	0.0532952
0.33	0	MECP	P - 07	3721	0.00618113	0.0817448
0.33	0	MECP	P - 08	6075	0.0036214	0.0653255
0.33	0	MECP	P - 09	6005	0.000666112	0.0258027
0.33	0	MECP	P - 10	6557	0.00122007	0.0349109
0.33	0	MECP	P - 11	5881	0.000680156	0.0260732
0.33	0	MECP	P - 12	6264	0.00127714	0.0437537
0.33	0	MECP	P - 13	6014	0.00116395	0.0340997
0.33	0	MECP	P - 14	6191	0.000807624	0.0284095
0.33	0	MECP	P - 15	6332	0.000473784	0.0217631
0.33	0	MECP	P - 16	6737	0.000445302	0.021099
0.33	0	MECP	P - 17	6027	0.00066368	0.0257556
0.33	0	MECP	P - 18	5113	0.00019558	0.013985
0.33	0	MECP	P - 19	4454	0.000673552	0.025947
0.33	0	MECP	P - 20	4431	0.000677048	0.0260143
0.33	0	MECP	P - 21	5646	0.0031881	0.0594373
0.33	0	MECP	P - 22	4933	0.00182445	0.0426789
0.33	0	MECP	P - 23	6331	0.000473859	0.0217649
0.33	0	MECP	P - 24	5956	0.000671592	0.0259086
0.33	0	TFEB	P - 01	5789	0.00345483	0.0586812
0.33	0	TFEB	P - 02	6122	0.00163345	0.0403863
0.33	0	TFEB	P - 03	6192	0.000322997	0.0179707
0.33	0	TFEB	P - 04	5868	0.000511247	0.0226069
0.33	0	TFEB	P - 05	5645	0.00318866	0.0594425
0.33	0	TFEB	P - 06	5618	0.00284799	0.0532952
0.33	0	TFEB	P - 07	3721	0.00618113	0.0817448
0.33	0	TFEB	P - 08	6075	0.0036214	0.0653255
0.33	0	TFEB	P - 09	6005	0.000666112	0.0258027
0.33	0	TFEB	P - 10	6557	0.00122007	0.0349109
0.33	0	TFEB	P - 11	5881	0.000680156	0.0260732
0.33	0	TFEB	P - 12	6264	0.00127714	0.0437537
0.33	0	TFEB	P - 13	6014	0.00116395	0.0340997
0.33	0	TFEB	P - 14	6191	0.000807624	0.0284095
0.33	0	TFEB	P - 15	6332	0.000473784	0.0217631
0.33	0	TFEB	P - 16	6737	0.000445302	0.021099
0.33	0	TFEB	P - 17	6027	0.00066368	0.0257556
0.33	0	TFEB	P - 18	5113	0.00019558	0.013985
0.33	0	TFEB	P - 19	4454	0.000673552	0.025947
0.33	0	TFEB	P - 20	4431	0.000677048	0.0260143
0.33	0	TFEB	P - 21	5646	0.0031881	0.0594373
0.33	0	TFEB	P - 22	4933	0.00182445	0.0426789
0.33	0	TFEB	P - 23	6331	0.000473859	0.0217649
0.33	0	TFEB	P - 24	5956	0.000671592	0.0259086
0.33	8	HA	K - 01	9	2.11111	0.333333
0.33	8	HA	K - 02	5	2.6	1.34164
0.33	8	HA	K - 03	7	2.28571	0.48795
0.33	8	HA	K - 04	14	2.07143	0.267261
0.33	8	HA	K - 05	6	2.16667	0.408248
0.33	8	HA	K - 06	11	2.18182	0.40452
0.33	8	HA	K - 07	99	2.34343	0.672516
0.33	8	HA	K - 08	17	2.05882	0.242536
0.33	8	HA	L - 01	7	2.28571	0.48795
0.33	8	HA	L - 02	8	2.125	0.353553
0.33	8	HA	L - 03	6	2.16667	0.408248
0.33	8	HA	L - 04	9	2	0
0.33	8	HA	L - 05	7	2.14286	0.377964
0.33	8	HA	L - 06	10	2.3	0.674949
0.33	8	HA	L - 07	22	2.09091	0.294245
0.33	8	HA	L - 08	17	2.11765	0.332106
0.33	8	HA	M - 01	12	2.33333	0.778499
0.33	8	HA	M - 02	4	2	0
0.33	8	HA	M - 03	5	2.4	0.547723
0.33	8	HA	M - 04	8	2	0
0.33	8	HA	M - 05	12	2.25	0.452267
0.33	8	HA	M - 06	10	2.1	0.316228
0.33	8	HA	N - 01	5	2	0
0.33	8	HA	N - 02	10	2.1	0.316228
0.33	8	HA	N - 03	6	2	0
0.33	8	HA	N - 04	12	2.08333	0.288675
0.33	8	HA	N - 05	11	2.18182	0.40452
0.33	8	HA	N - 06	8	2.25	0.46291
0.33	8	HA	N - 08	127	2.50394	0.974875
0.33	8	HA	O - 01	12	2.08333	0.288675
0.33	8	HA	O - 02	7	2.14286	0.377964
0.33	8	HA	O - 03	9	2.33333	0.707107
0.33	8	HA	O - 04	9	2	0
0.33	8	HA	O - 05	10	2.2	0.421637
0.33	8	HA	O - 06	6	2	0
0.33	8	HA	O - 08	7	2	0
0.33	8	MECP	K - 09	11	2.09091	0.301511
0.33	8	MECP	K - 10	5	2.2	0.447214
0.33	8	MECP	K - 11	14	2.14286	0.534522
0.33	8	MECP	K - 12	14	2.14286	0.363137
0.33	8	MECP	K - 13	18	2.16667	0.514496
0.33	8	MECP	K - 14	11	2	0
0.33	8	MECP	K - 15	7	2	0
0.33	8	MECP	K - 16	9	2.22222	0.440959
0.33	8	MECP	L - 09	12	2.16667	0.389249
0.33	8	MECP	L - 10	6	2.16667	0.408248
0.33	8	MECP	L - 11	5	2.2	0.447214
0.33	8	MECP	L - 12	7	2	0
0.33	8	MECP	L - 13	11	2.36364	0.504525
0.33	8	MECP	L - 14	10	2.3	0.483046
0.33	8	MECP	L - 15	9	2.11111	0.333333
0.33	8	MECP	L - 16	12	2.08333	0.288675
0.33	8	MECP	M - 09	12	2.25	0.452267
0.33	8	MECP	M - 10	14	2	0
0.33	8	MECP	M - 11	19	2.05263	0.229416
0.33	8	MECP	M - 12	14	2	0
0.33	8	MECP	M - 13	2	2.5	0.707107
0.33	8	MECP	M - 14	4	2	0
0.33	8	MECP	M - 15	9	2	0
0.33	8	MECP	M - 16	6	2	0
0.33	8	MECP	N - 09	8	2.125	0.353553
0.33	8	MECP	N - 10	8	2	0
0.33	8	MECP	N - 11	14	2.14286	0.534522
0.33	8	MECP	N - 12	16	2.5625	0.813941
0.33	8	MECP	N - 13	10	2.1	0.316228
0.33	8	MECP	N - 14	1	2
0.33	8	MECP	N - 15	5	2.2	0.447214
0.33	8	MECP	N - 16	13	2	0
0.33	8	MECP	O - 09	12	2.08333	0.288675
0.33	8	MECP	O - 10	6	2.16667	0.408248
0.33	8	MECP	O - 11	11	2.09091	0.301511
0.33	8	MECP	O - 12	4	2.25	0.5
0.33	8	MECP	O - 13	6	2	0
0.33	8	MECP	O - 14	2	2.5	0.707107
0.33	8	MECP	O - 15	8	2	0
0.33	8	MECP	O - 16	4	2	0
0.33	8	TFEB	K - 21	10	2.1	0.316228
0.33	8	TFEB	K - 22	6	2	0
0.33	8	TFEB	K - 23	16	2.1875	0.403113
0.33	8	TFEB	K - 24	16	2.0625	0.25
0.33	8	TFEB	L - 21	4	2	0
0.33	8	TFEB	L - 22	15	2.06667	0.258199
0.33	8	TFEB	L - 23	9	2	0
0.33	8	TFEB	L - 24	7	2	0
0.33	8	TFEB	M - 17	16	2.125	0.341565
0.33	8	TFEB	M - 18	5	2.2	0.447214
0.33	8	TFEB	M - 19	9	2.11111	0.333333
0.33	8	TFEB	M - 20	8	2.125	0.353553
0.33	8	TFEB	M - 21	7	2.28571	0.48795
0.33	8	TFEB	M - 22	9	2	0
0.33	8	TFEB	M - 23	4	2	0
0.33	8	TFEB	M - 24	2	2	0
0.33	8	TFEB	N - 17	4	2	0
0.33	8	TFEB	N - 18	9	2	0
0.33	8	TFEB	N - 19	5	2	0
0.33	8	TFEB	N - 20	10	2.3	0.483046
0.33	8	TFEB	N - 21	4	2.25	0.5
0.33	8	TFEB	N - 22	6	2.16667	0.408248
0.33	8	TFEB	N - 23	6	2.5	0.83666
0.33	8	TFEB	N - 24	5	2	0
0.33	8	TFEB	O - 18	7	2	0
0.33	8	TFEB	O - 19	3	2	0
0.33	8	TFEB	O - 20	3	2	0
0.33	8	TFEB	O - 21	7	2.42857	1.13389
0.33	8	TFEB	O - 23	4	2	0
0.33	8	TFEB	O - 24	5	2	0
0.33	16	HA	K - 01	10	2.2	0.421637
0.33	16	HA	K - 02	4	2	0
0.33	16	HA	K - 03	12	2.25	0.452267
0.33	16	HA	K - 04	13	2.15385	0.375534
0.33	16	HA	K - 05	15	2.13333	0.351866
0.33	16	HA	K - 06	13	2	0
0.33	16	HA	K - 07	210	2.50952	0.802153
0.33	16	HA	K - 08	13	2.23077	0.83205
0.33	16	HA	L - 01	7	2.14286	0.377964
0.33	16	HA	L - 02	3	2	0
0.33	16	HA	L - 03	12	2	0
0.33	16	HA	L - 04	11	2.09091	0.301511
0.33	16	HA	L - 05	11	2	0
0.33	16	HA	L - 06	18	2.11111	0.323381
0.33	16	HA	L - 07	29	2.31034	0.54139
0.33	16	HA	L - 08	14	2.14286	0.363137
0.33	16	HA	M - 01	12	2.08333	0.288675
0.33	16	HA	M - 02	11	2	0
0.33	16	HA	M - 03	16	2.1875	0.543906
0.33	16	HA	M - 04	5	2	0
0.33	16	HA	M - 05	13	2.15385	0.375534
0.33	16	HA	M - 06	10	2.2	0.632456
0.33	16	HA	N - 01	12	2.25	0.452267
0.33	16	HA	N - 02	15	2.06667	0.258199
0.33	16	HA	N - 03	7	2	0
0.33	16	HA	N - 04	18	2.16667	0.383482
0.33	16	HA	N - 05	15	2.2	0.560612
0.33	16	HA	N - 06	8	2.125	0.353553
0.33	16	HA	O - 01	8	2.375	0.744024
0.33	16	HA	O - 02	6	2	0
0.33	16	HA	O - 03	10	2.1	0.316228
0.33	16	HA	O - 04	19	2.10526	0.458831
0.33	16	HA	O - 05	7	2.28571	0.755929
0.33	16	HA	O - 06	16	2.0625	0.25
0.33	16	HA	O - 07	10	2.3	0.674949
0.33	16	HA	O - 08	21	2.09524	0.300793
0.33	16	MECP	K - 09	21	2.04762	0.218218
0.33	16	MECP	K - 10	15	2.2	0.414039
0.33	16	MECP	K - 11	7	2	0
0.33	16	MECP	K - 12	25	2.12	0.439697
0.33	16	MECP	K - 13	8	2	0
0.33	16	MECP	K - 14	16	2.125	0.5
0.33	16	MECP	K - 15	29	2.24138	0.635563
0.33	16	MECP	K - 16	15	2.06667	0.258199
0.33	16	MECP	L - 09	5	2.6	1.34164
0.33	16	MECP	L - 10	22	2.04545	0.213201
0.33	16	MECP	L - 11	34	2.23529	0.430562
0.33	16	MECP	L - 12	24	2.25	0.53161
0.33	16	MECP	L - 13	30	2.16667	0.592093
0.33	16	MECP	L - 14	34	2.17647	0.386953
0.33	16	MECP	L - 15	14	2.07143	0.267261
0.33	16	MECP	L - 16	14	2.14286	0.363137
0.33	16	MECP	M - 09	27	2.18519	0.395847
0.33	16	MECP	M - 10	30	2.2	0.406838
0.33	16	MECP	M - 11	14	2.14286	0.363137
0.33	16	MECP	M - 12	28	2.21429	0.498675
0.33	16	MECP	M - 13	17	2.47059	1.06757
0.33	16	MECP	M - 14	19	2.15789	0.688247
0.33	16	MECP	M - 15	23	2.04348	0.208514
0.33	16	MECP	M - 16	24	2.20833	0.414851
0.33	16	MECP	N - 09	20	2.15	0.48936
0.33	16	MECP	N - 10	18	2.05556	0.235702
0.33	16	MECP	N - 11	18	2.16667	0.383482
0.33	16	MECP	N - 12	21	2.04762	0.218218
0.33	16	MECP	N - 13	21	2.09524	0.300793
0.33	16	MECP	N - 14	11	2.36364	0.504525
0.33	16	MECP	N - 15	23	2.21739	0.421741
0.33	16	MECP	N - 16	18	2.05556	0.235702
0.33	16	MECP	O - 09	11	2.18182	0.40452
0.33	16	MECP	O - 10	24	2.29167	0.624094
0.33	16	MECP	O - 11	5	2	0
0.33	16	MECP	O - 12	15	2	0
0.33	16	MECP	O - 13	15	2.2	0.414039
0.33	16	MECP	O - 14	23	2.21739	0.421741
0.33	16	MECP	O - 15	13	2.15385	0.375534
0.33	16	MECP	O - 16	5	2	0
0.33	16	TFEB	K - 21	22	2.18182	0.664499
0.33	16	TFEB	K - 22	24	2.08333	0.28233
0.33	16	TFEB	K - 23	50	2.2	0.451754
0.33	16	TFEB	K - 24	29	2.06897	0.257881
0.33	16	TFEB	L - 21	19	2.21053	0.418854
0.33	16	TFEB	L - 22	12	2	0
0.33	16	TFEB	L - 23	41	2.17073	0.380949
0.33	16	TFEB	L - 24	6	2.16667	0.408248
0.33	16	TFEB	M - 17	11	2.27273	0.467099
0.33	16	TFEB	M - 18	15	2.26667	0.457738
0.33	16	TFEB	M - 19	14	2.14286	0.534522
0.33	16	TFEB	M - 20	6	2	0
0.33	16	TFEB	M - 21	32	2.125	0.336011
0.33	16	TFEB	M - 22	30	2.16667	0.379049
0.33	16	TFEB	M - 23	16	2.5625	1.03078
0.33	16	TFEB	M - 24	28	2.03571	0.188982
0.33	16	TFEB	N - 17	9	2.11111	0.333333
0.33	16	TFEB	N - 18	11	2.36364	0.6742
0.33	16	TFEB	N - 19	19	2.15789	0.50146
0.33	16	TFEB	N - 20	11	2.27273	0.467099
0.33	16	TFEB	N - 21	18	2.22222	0.427793
0.33	16	TFEB	N - 22	21	2.2381	0.538958
0.33	16	TFEB	N - 23	7	2	0
0.33	16	TFEB	N - 24	9	2.11111	0.333333
0.33	16	TFEB	O - 17	13	2.15385	0.375534
0.33	16	TFEB	O - 18	12	2.16667	0.389249
0.33	16	TFEB	O - 19	15	2.13333	0.351866
0.33	16	TFEB	O - 20	17	2.05882	0.242536
0.33	16	TFEB	O - 21	13	2.23077	0.438529
0.33	16	TFEB	O - 22	29	2.06897	0.257881
0.33	16	TFEB	O - 23	5	2.2	0.447214
0.33	16	TFEB	O - 24	26	2.19231	0.401918
0.33	24	HA	K - 01	7	2.14286	0.377964
0.33	24	HA	K - 02	9	2.22222	0.440959
0.33	24	HA	K - 03	17	2.17647	0.528594
0.33	24	HA	K - 04	16	2.25	0.57735
0.33	24	HA	K - 05	18	2.16667	0.383482
0.33	24	HA	K - 06	21	2	0
0.33	24	HA	K - 07	23	2.30435	0.702902
0.33	24	HA	K - 08	23	2.17391	0.387553
0.33	24	HA	L - 01	23	2.17391	0.387553
0.33	24	HA	L - 02	14	2.07143	0.267261
0.33	24	HA	L - 03	8	2.25	0.46291
0.33	24	HA	L - 04	11	2	0
0.33	24	HA	L - 05	15	2.13333	0.351866
0.33	24	HA	L - 06	12	2	0
0.33	24	HA	L - 07	34	2.41176	0.701412
0.33	24	HA	L - 08	21	2.14286	0.478091
0.33	24	HA	M - 01	15	2.26667	0.457738
0.33	24	HA	M - 02	15	2.26667	0.593617
0.33	24	HA	M - 03	21	2.09524	0.300793
0.33	24	HA	M - 04	12	2.25	0.621582
0.33	24	HA	M - 05	7	2	0
0.33	24	HA	M - 06	25	2.04	0.2
0.33	24	HA	N - 01	9	2	0
0.33	24	HA	N - 02	9	2.11111	0.333333
0.33	24	HA	N - 03	18	2.11111	0.323381
0.33	24	HA	N - 04	6	2	0
0.33	24	HA	N - 05	9	2	0
0.33	24	HA	N - 06	20	2.15	0.366348
0.33	24	HA	O - 01	13	2.07692	0.27735
0.33	24	HA	O - 02	18	2.16667	0.514496
0.33	24	HA	O - 03	11	2.09091	0.301511
0.33	24	HA	O - 04	6	2	0
0.33	24	HA	O - 05	12	2.25	0.452267
0.33	24	HA	O - 06	15	2.06667	0.258199
0.33	24	HA	O - 07	20	2.1	0.307794
0.33	24	HA	O - 08	18	2.27778	0.826442
0.33	24	MECP	K - 09	24	2	0
0.33	24	MECP	K - 10	31	2.09677	0.300537
0.33	24	MECP	K - 11	25	2.2	0.408248
0.33	24	MECP	K - 12	27	2.11111	0.320256
0.33	24	MECP	K - 13	22	2.18182	0.664499
0.33	24	MECP	K - 14	21	2.09524	0.436436
0.33	24	MECP	K - 15	23	2.21739	0.421741
0.33	24	MECP	K - 16	20	2.15	0.48936
0.33	24	MECP	L - 09	42	2.2381	0.576344
0.33	24	MECP	L - 10	29	2.13793	0.515761
0.33	24	MECP	L - 11	22	2.09091	0.294245
0.33	24	MECP	L - 12	20	2.2	0.410391
0.33	24	MECP	L - 13	32	2.28125	0.683179
0.33	24	MECP	L - 14	26	2.23077	0.58704
0.33	24	MECP	L - 15	19	2.05263	0.229416
0.33	24	MECP	L - 16	23	2.34783	0.71406
0.33	24	MECP	M - 09	24	2.04167	0.204124
0.33	24	MECP	M - 10	30	2.16667	0.379049
0.33	24	MECP	M - 11	30	2.1	0.402578
0.33	24	MECP	M - 12	15	2	0
0.33	24	MECP	M - 13	17	2	0
0.33	24	MECP	M - 14	19	2.21053	0.418854
0.33	24	MECP	M - 15	16	2.125	0.341565
0.33	24	MECP	M - 16	26	2.11538	0.325813
0.33	24	MECP	N - 09	36	2.25	0.649175
0.33	24	MECP	N - 10	20	2.15	0.366348
0.33	24	MECP	N - 11	22	2.04545	0.213201
0.33	24	MECP	N - 12	30	2.2	0.484234
0.33	24	MECP	N - 13	18	2.11111	0.323381
0.33	24	MECP	N - 14	23	2.08696	0.288104
0.33	24	MECP	N - 15	18	2.16667	0.383482
0.33	24	MECP	N - 16	23	2.21739	0.599736
0.33	24	MECP	O - 09	25	2.24	0.522813
0.33	24	MECP	O - 10	17	2.17647	0.392953
0.33	24	MECP	O - 11	33	2.09091	0.291937
0.33	24	MECP	O - 12	9	2.11111	0.333333
0.33	24	MECP	O - 13	17	2.11765	0.332106
0.33	24	MECP	O - 14	33	2.21212	0.484612
0.33	24	MECP	O - 15	27	2.07407	0.26688
0.33	24	MECP	O - 16	26	2.15385	0.464095
0.33	24	TFEB	K - 21	40	2.175	0.549475
0.33	24	TFEB	K - 22	30	2.13333	0.571346
0.33	24	TFEB	K - 23	28	2.10714	0.31497
0.33	24	TFEB	K - 24	32	2.1875	0.396558
0.33	24	TFEB	L - 21	47	2.21277	0.463267
0.33	24	TFEB	L - 22	24	2.08333	0.28233
0.33	24	TFEB	L - 23	26	2.03846	0.196116
0.33	24	TFEB	L - 24	29	2.13793	0.350931
0.33	24	TFEB	M - 17	28	2.21429	0.498675
0.33	24	TFEB	M - 18	28	2.07143	0.262265
0.33	24	TFEB	M - 19	17	2.41176	0.618347
0.33	24	TFEB	M - 20	20	2.3	0.656947
0.33	24	TFEB	M - 21	29	2.27586	0.5914
0.33	24	TFEB	M - 22	42	2.2381	0.484367
0.33	24	TFEB	M - 23	17	2.05882	0.242536
0.33	24	TFEB	M - 24	23	2.21739	0.599736
0.33	24	TFEB	N - 17	28	2.07143	0.262265
0.33	24	TFEB	N - 18	47	2.14894	0.415918
0.33	24	TFEB	N - 19	21	2.19048	0.402374
0.33	24	TFEB	N - 20	35	2.14286	0.550019
0.33	24	TFEB	N - 21	15	2.13333	0.516398
0.33	24	TFEB	N - 22	20	2.1	0.307794
0.33	24	TFEB	N - 23	25	2.16	0.472582
0.33	24	TFEB	N - 24	21	2.14286	0.358569
0.33	24	TFEB	O - 17	32	2.3125	0.535061
0.33	24	TFEB	O - 18	14	2.21429	0.425815
0.33	24	TFEB	O - 19	26	2.23077	0.514408
0.33	24	TFEB	O - 20	17	2.11765	0.332106
0.33	24	TFEB	O - 21	23	2.21739	0.421741
0.33	24	TFEB	O - 22	34	2.11765	0.327035
0.33	24	TFEB	O - 23	6	2.33333	0.816497
0.33	24	TFEB	O - 24	17	2	0
1	0	HA	P - 01	5789	0.00345483	0.0586812
1	0	HA	P - 02	6122	0.00163345	0.0403863
1	0	HA	P - 03	6192	0.000322997	0.0179707
1	0	HA	P - 04	5868	0.000511247	0.0226069
1	0	HA	P - 05	5645	0.00318866	0.0594425
1	0	HA	P - 06	5618	0.00284799	0.0532952
1	0	HA	P - 07	3721	0.00618113	0.0817448
1	0	HA	P - 08	6075	0.0036214	0.0653255
1	0	HA	P - 09	6005	0.000666112	0.0258027
1	0	HA	P - 10	6557	0.00122007	0.0349109
1	0	HA	P - 11	5881	0.000680156	0.0260732
1	0	HA	P - 12	6264	0.00127714	0.0437537
1	0	HA	P - 13	6014	0.00116395	0.0340997
1	0	HA	P - 14	6191	0.000807624	0.0284095
1	0	HA	P - 15	6332	0.000473784	0.0217631
1	0	HA	P - 16	6737	0.000445302	0.021099
1	0	HA	P - 17	6027	0.00066368	0.0257556
1	0	HA	P - 18	5113	0.00019558	0.013985
1	0	HA	P - 19	4454	0.000673552	0.025947
1	0	HA	P - 20	4431	0.000677048	0.0260143
1	0	HA	P - 21	5646	0.0031881	0.0594373
1	0	HA	P - 22	4933	0.00182445	0.0426789
1	0	HA	P - 23	6331	0.000473859	0.0217649
1	0	HA	P - 24	5956	0.000671592	0.0259086
1	0	MECP	P - 01	5789	0.00345483	0.0586812
1	0	MECP	P - 02	6122	0.00163345	0.0403863
1	0	MECP	P - 03	6192	0.000322997	0.0179707
1	0	MECP	P - 04	5868	0.000511247	0.0226069
1	0	MECP	P - 05	5645	0.00318866	0.0594425
1	0	MECP	P - 06	5618	0.00284799	0.0532952
1	0	MECP	P - 07	3721	0.00618113	0.0817448
1	0	MECP	P - 08	6075	0.0036214	0.0653255
1	0	MECP	P - 09	6005	0.000666112	0.0258027
1	0	MECP	P - 10	6557	0.00122007	0.0349109
1	0	MECP	P - 11	5881	0.000680156	0.0260732
1	0	MECP	P - 12	6264	0.00127714	0.0437537
1	0	MECP	P - 13	6014	0.00116395	0.0340997
1	0	MECP	P - 14	6191	0.000807624	0.0284095
1	0	MECP	P - 15	6332	0.000473784	0.0217631
1	0	MECP	P - 16	6737	0.000445302	0.021099
1	0	MECP	P - 17	6027	0.00066368	0.0257556
1	0	MECP	P - 18	5113	0.00019558	0.013985
1	0	MECP	P - 19	4454	0.000673552	0.025947
1	0	MECP	P - 20	4431	0.000677048	0.0260143
1	0	MECP	P - 21	5646	0.0031881	0.0594373
1	0	MECP	P - 22	4933	0.00182445	0.0426789
1	0	MECP	P - 23	6331	0.000473859	0.0217649
1	0	MECP	P - 24	5956	0.000671592	0.0259086
1	0	TFEB	P - 01	5789	0.00345483	0.0586812
1	0	TFEB	P - 02	6122	0.00163345	0.0403863
1	0	TFEB	P - 03	6192	0.000322997	0.0179707
1	0	TFEB	P - 04	5868	0.000511247	0.0226069
1	0	TFEB	P - 05	5645	0.00318866	0.0594425
1	0	TFEB	P - 06	5618	0.00284799	0.0532952
1	0	TFEB	P - 07	3721	0.00618113	0.0817448
1	0	TFEB	P - 08	6075	0.0036214	0.0653255
1	0	TFEB	P - 09	6005	0.000666112	0.0258027
1	0	TFEB	P - 10	6557	0.00122007	0.0349109
1	0	TFEB	P - 11	5881	0.000680156	0.0260732
1	0	TFEB	P - 12	6264	0.00127714	0.0437537
1	0	TFEB	P - 13	6014	0.00116395	0.0340997
1	0	TFEB	P - 14	6191	0.000807624	0.0284095
1	0	TFEB	P - 15	6332	0.000473784	0.0217631
1	0	TFEB	P - 16	6737	0.000445302	0.021099
1	0	TFEB	P - 17	6027	0.00066368	0.0257556
1	0	TFEB	P - 18	5113	0.00019558	0.013985
1	0	TFEB	P - 19	4454	0.000673552	0.025947
1	0	TFEB	P - 20	4431	0.000677048	0.0260143
1	0	TFEB	P - 21	5646	0.0031881	0.0594373
1	0	TFEB	P - 22	4933	0.00182445	0.0426789
1	0	TFEB	P - 23	6331	0.000473859	0.0217649
1	0	TFEB	P - 24	5956	0.000671592	0.0259086
1	8	HA	F - 01	40	2.2	0.464095
1	8	HA	F - 02	37	2.08108	0.276725
1	8	HA	F - 05	94	6.44681	5.04521
1	8	HA	F - 06	108	7.03704	6.32001
1	8	HA	F - 07	78	2.25641	0.56834
1	8	HA	F - 08	39	2.15385	0.431549
1	8	HA	G - 05	54	2.35185	0.804642
1	8	HA	G - 06	60	2.16667	0.418499
1	8	HA	G - 07	47	2.17021	0.379883
1	8	HA	G - 08	65	2.12308	0.331082
1	8	HA	H - 05	38	2.13158	0.414015
1	8	HA	H - 06	33	2.15152	0.441674
1	8	HA	H - 07	63	2.19048	0.434672
1	8	HA	H - 08	43	2.18605	0.545798
1	8	HA	I - 01	310	2.69355	0.961874
1	8	HA	I - 02	67	2.29851	0.696635
1	8	HA	I - 06	77	2.28571	0.685511
1	8	HA	J - 01	57	2.17544	0.383723
1	8	HA	J - 02	53	2.24528	0.476593
1	8	HA	J - 06	105	2.25714	0.588815
1	8	MECP	F - 09	56	2.35714	0.644658
1	8	MECP	F - 10	48	2.25	0.483779
1	8	MECP	F - 11	86	2.5	0.864326
1	8	MECP	F - 12	101	2.29703	0.539343
1	8	MECP	F - 15	67	2.32836	0.612695
1	8	MECP	F - 16	53	2.20755	0.409432
1	8	MECP	G - 09	72	2.36111	0.634802
1	8	MECP	G - 10	68	2.22059	0.619234
1	8	MECP	G - 11	62	2.19355	0.473519
1	8	MECP	G - 12	45	2.17778	0.386646
1	8	MECP	G - 13	50	2.4	0.857143
1	8	MECP	G - 14	54	2.22222	0.50157
1	8	MECP	G - 15	61	2.34426	0.574028
1	8	MECP	G - 16	35	2.22857	0.68966
1	8	MECP	H - 09	51	2.2549	0.688277
1	8	MECP	H - 10	44	2.31818	0.638775
1	8	MECP	H - 11	48	2.20833	0.503534
1	8	MECP	H - 12	70	2.37143	0.725747
1	8	MECP	H - 13	63	2.19048	0.470317
1	8	MECP	H - 14	60	2.33333	0.728748
1	8	MECP	H - 15	58	2.24138	0.539992
1	8	MECP	H - 16	22	2.31818	0.779888
1	8	MECP	I - 09	51	2.23529	0.428403
1	8	MECP	I - 10	57	2.21053	0.647436
1	8	MECP	I - 11	81	2.24691	0.559707
1	8	MECP	I - 12	71	2.32394	0.604144
1	8	MECP	I - 13	86	2.33721	0.606057
1	8	MECP	I - 14	91	2.40659	0.999756
1	8	MECP	I - 15	90	2.28889	0.622508
1	8	MECP	I - 16	75	2.29333	0.564091
1	8	MECP	J - 09	90	2.34444	0.638839
1	8	MECP	J - 10	49	2.30612	0.547878
1	8	MECP	J - 11	76	2.23684	0.67069
1	8	MECP	J - 12	82	2.34146	0.571321
1	8	MECP	J - 13	64	2.29688	0.634452
1	8	MECP	J - 14	71	2.29577	0.595084
1	8	MECP	J - 15	94	2.32979	0.575266
1	8	MECP	J - 16	84	2.34524	0.719673
1	8	TFEB	F - 17	49	2.30612	0.683255
1	8	TFEB	F - 18	35	2.17143	0.382385
1	8	TFEB	F - 21	238	2.70168	0.976127
1	8	TFEB	F - 22	100	2.38	0.735534
1	8	TFEB	F - 23	55	2.18182	0.547415
1	8	TFEB	F - 24	67	2.29851	0.577742
1	8	TFEB	G - 18	137	2.86131	1.17688
1	8	TFEB	G - 19	148	2.49324	0.853138
1	8	TFEB	G - 20	126	2.38095	0.713943
1	8	TFEB	G - 21	83	2.27711	0.548018
1	8	TFEB	G - 22	84	2.38095	0.709739
1	8	TFEB	G - 23	93	2.30108	0.655826
1	8	TFEB	G - 24	38	2.21053	0.703578
1	8	TFEB	H - 17	30	6.73333	4.02521
1	8	TFEB	H - 18	53	7.98113	5.6721
1	8	TFEB	H - 19	98	2.30612	0.694725
1	8	TFEB	H - 20	122	2.37705	0.719594
1	8	TFEB	H - 21	40	2.15	0.426675
1	8	TFEB	H - 22	50	2.4	0.728431
1	8	TFEB	H - 23	66	2.39394	0.720658
1	8	TFEB	H - 24	38	2.18421	0.4565
1	8	TFEB	I - 17	46	2.19565	0.499758
1	8	TFEB	I - 18	24	2.20833	0.414851
1	8	TFEB	I - 21	52	2.34615	0.590268
1	8	TFEB	I - 22	26	2.26923	0.603834
1	8	TFEB	I - 23	43	2.16279	0.373544
1	8	TFEB	I - 24	31	2.32258	0.83215
1	8	TFEB	J - 17	58	2.31034	0.598445
1	8	TFEB	J - 18	38	2.26316	1.03151
1	8	TFEB	J - 19	97	2.27835	0.572681
1	8	TFEB	J - 21	103	2.27184	0.545825
1	8	TFEB	J - 22	104	2.43269	0.76023
1	8	TFEB	J - 23	57	2.33333	0.740013
1	8	TFEB	J - 24	45	2.28889	0.694858
1	16	HA	F - 01	55	2.29091	0.598539
1	16	HA	F - 02	66	2.21212	0.511864
1	16	HA	F - 05	124	6.87097	5.29145
1	16	HA	F - 07	63	2.44444	0.838158
1	16	HA	F - 08	56	2.08929	0.287736
1	16	HA	G - 05	83	2.24096	0.531688
1	16	HA	G - 06	56	2.17857	0.386459
1	16	HA	G - 07	82	2.2561	0.51666
1	16	HA	G - 08	91	2.13187	0.371447
1	16	HA	H - 05	64	2.10938	0.314576
1	16	HA	H - 06	64	2.09375	0.426084
1	16	HA	H - 07	82	2.20732	0.538352
1	16	HA	H - 08	70	2.2	0.499275
1	16	HA	I - 01	209	2.84211	1.01855
1	16	HA	I - 02	82	2.36585	0.793682
1	16	HA	I - 06	271	2.4797	0.783247
1	16	HA	J - 01	95	2.28421	0.577286
1	16	HA	J - 02	83	2.22892	0.476913
1	16	HA	J - 05	229	2.75546	0.923156
1	16	HA	J - 06	110	2.31818	0.619734
1	16	MECP	F - 09	111	2.30631	0.65772
1	16	MECP	F - 10	48	2.20833	0.503534
1	16	MECP	F - 11	159	2.49686	0.825804
1	16	MECP	F - 12	109	2.27523	0.636419
1	16	MECP	F - 15	85	2.44706	0.763854
1	16	MECP	F - 16	70	2.38571	0.803847
1	16	MECP	G - 09	62	2.24194	0.563522
1	16	MECP	G - 10	87	2.2069	0.508942
1	16	MECP	G - 11	78	2.32051	0.613561
1	16	MECP	G - 12	97	2.27835	0.515232
1	16	MECP	G - 13	120	2.39167	0.736741
1	16	MECP	G - 14	76	2.31579	0.593532
1	16	MECP	G - 15	121	2.36364	0.695222
1	16	MECP	G - 16	57	2.21053	0.490511
1	16	MECP	H - 09	62	2.22581	0.555726
1	16	MECP	H - 10	75	2.24	0.488793
1	16	MECP	H - 11	71	2.21127	0.444506
1	16	MECP	H - 12	99	2.35354	0.611341
1	16	MECP	H - 13	73	2.19178	0.490395
1	16	MECP	H - 14	45	2.24444	0.434613
1	16	MECP	H - 15	133	2.25564	0.585871
1	16	MECP	H - 16	97	2.38144	0.668383
1	16	MECP	I - 09	103	2.43689	0.800366
1	16	MECP	I - 10	86	2.40698	0.741666
1	16	MECP	I - 11	111	2.33333	0.561384
1	16	MECP	I - 12	106	2.28302	0.530134
1	16	MECP	I - 13	68	2.27941	0.513855
1	16	MECP	I - 14	65	2.23077	0.552529
1	16	MECP	I - 15	114	2.26316	0.549378
1	16	MECP	I - 16	119	2.36134	0.673104
1	16	MECP	J - 09	80	2.25	0.584613
1	16	MECP	J - 10	98	2.17347	0.454655
1	16	MECP	J - 11	95	2.32632	0.626407
1	16	MECP	J - 12	97	2.25773	0.617089
1	16	MECP	J - 13	103	2.15534	0.414381
1	16	MECP	J - 14	82	2.35366	0.836984
1	16	MECP	J - 15	99	2.31313	0.664654
1	16	MECP	J - 16	101	2.35644	0.71532
1	16	TFEB	F - 17	154	2.42208	0.765109
1	16	TFEB	F - 18	130	2.40769	0.794322
1	16	TFEB	F - 21	188	2.51596	0.927743
1	16	TFEB	F - 22	184	2.38043	0.658569
1	16	TFEB	F - 23	167	2.39521	0.710999
1	16	TFEB	F - 24	131	2.45802	0.787005
1	16	TFEB	G - 17	3	11.6667	14.1539
1	16	TFEB	G - 20	184	2.49457	0.849283
1	16	TFEB	G - 21	140	2.56429	0.938472
1	16	TFEB	G - 22	153	2.41176	0.870038
1	16	TFEB	G - 23	174	2.51149	0.837961
1	16	TFEB	G - 24	182	2.45604	0.851221
1	16	TFEB	H - 17	15	8.6	6.55526
1	16	TFEB	H - 19	195	2.48718	0.801796
1	16	TFEB	H - 20	185	2.44324	0.792814
1	16	TFEB	H - 21	146	2.54795	1.03778
1	16	TFEB	H - 22	142	2.50704	0.905041
1	16	TFEB	H - 23	141	2.4539	0.760406
1	16	TFEB	H - 24	118	2.49153	0.834571
1	16	TFEB	I - 17	91	2.45055	1.0463
1	16	TFEB	I - 18	102	2.29412	0.653827
1	16	TFEB	I - 21	184	2.54891	0.962578
1	16	TFEB	I - 22	134	2.54478	0.889502
1	16	TFEB	I - 23	172	2.56395	1.11423
1	16	TFEB	I - 24	151	2.45033	0.797402
1	16	TFEB	J - 17	117	2.31624	0.750282
1	16	TFEB	J - 18	67	2.23881	0.495114
1	16	TFEB	J - 19	170	2.60588	0.943975
1	16	TFEB	J - 21	213	2.46009	0.785814
1	16	TFEB	J - 22	172	2.49419	0.841171
1	16	TFEB	J - 23	104	2.51923	0.835856
1	16	TFEB	J - 24	143	2.38462	0.804241
1	24	HA	F - 01	56	2.35714	0.672271
1	24	HA	F - 02	53	2.33962	0.552734
1	24	HA	F - 07	51	2.21569	0.46103
1	24	HA	F - 08	74	2.16216	0.438772
1	24	HA	G - 05	85	2.23529	0.526603
1	24	HA	G - 06	75	2.17333	0.446407
1	24	HA	G - 07	63	2.22222	0.580446
1	24	HA	G - 08	80	2.2	0.43283
1	24	HA	H - 05	72	2.11111	0.358225
1	24	HA	H - 06	72	2.16667	0.503509
1	24	HA	H - 07	87	2.21839	0.579199
1	24	HA	H - 08	55	2.2	0.447214
1	24	HA	I - 01	168	2.45238	0.817544
1	24	HA	I - 02	226	2.56195	0.863154
1	24	HA	I - 05	414	2.59903	0.887688
1	24	HA	I - 06	369	2.55014	0.90788
1	24	HA	J - 01	398	2.63819	0.975647
1	24	HA	J - 02	85	2.18824	0.49986
1	24	HA	J - 04	408	2.55147	0.952069
1	24	HA	J - 05	111	2.48649	0.861973
1	24	HA	J - 06	80	2.1	0.341256
1	24	MECP	F - 09	85	2.27059	0.585301
1	24	MECP	F - 10	86	2.33721	0.806014
1	24	MECP	F - 11	124	2.49194	0.82142
1	24	MECP	F - 15	139	2.46043	0.87862
1	24	MECP	F - 16	84	2.66667	1.39131
1	24	MECP	G - 09	73	2.21918	0.478614
1	24	MECP	G - 10	70	2.32857	0.557464
1	24	MECP	G - 11	82	2.18293	0.569341
1	24	MECP	G - 12	97	2.3299	0.65704
1	24	MECP	G - 13	65	2.15385	0.404304
1	24	MECP	G - 14	118	2.37288	0.676803
1	24	MECP	G - 15	75	2.21333	0.443979
1	24	MECP	G - 16	96	2.33333	0.690792
1	24	MECP	H - 09	93	2.22581	0.469251
1	24	MECP	H - 10	63	2.26984	0.544958
1	24	MECP	H - 11	76	2.25	0.493288
1	24	MECP	H - 12	98	2.22449	0.487591
1	24	MECP	H - 13	87	2.27586	0.604049
1	24	MECP	H - 14	86	2.56977	0.927244
1	24	MECP	H - 15	173	2.35838	0.714388
1	24	MECP	H - 16	128	2.46094	0.971259
1	24	MECP	I - 09	84	2.29762	0.596774
1	24	MECP	I - 10	87	2.13793	0.408412
1	24	MECP	I - 11	79	2.07595	0.349804
1	24	MECP	I - 12	132	2.33333	0.748195
1	24	MECP	I - 13	106	2.14151	0.376416
1	24	MECP	I - 14	141	2.41844	0.688228
1	24	MECP	I - 15	124	2.17742	0.494661
1	24	MECP	I - 16	134	2.3209	0.620462
1	24	MECP	J - 09	107	2.17757	0.40778
1	24	MECP	J - 10	86	2.30233	0.575372
1	24	MECP	J - 11	147	2.29252	0.610534
1	24	MECP	J - 12	117	2.48718	0.815955
1	24	MECP	J - 13	138	2.35507	0.637064
1	24	MECP	J - 14	137	2.50365	0.738879
1	24	MECP	J - 15	165	2.21212	0.538606
1	24	MECP	J - 16	168	2.39881	0.774905
1	24	TFEB	F - 17	114	2.36842	0.778735
1	24	TFEB	F - 18	117	2.64957	0.97659
1	24	TFEB	F - 21	134	2.35821	0.593232
1	24	TFEB	F - 22	180	2.37778	0.763376
1	24	TFEB	F - 23	115	2.41739	0.675156
1	24	TFEB	F - 24	134	2.41045	0.767896
1	24	TFEB	G - 18	14	6.57143	4.78321
1	24	TFEB	G - 19	210	2.44762	0.812356
1	24	TFEB	G - 20	143	2.34965	0.652824
1	24	TFEB	G - 21	108	2.42593	0.81118
1	24	TFEB	G - 22	118	2.37288	0.689315
1	24	TFEB	G - 23	128	2.53125	0.868862
1	24	TFEB	G - 24	97	2.53608	1.23374
1	24	TFEB	H - 18	53	7.96226	5.46303
1	24	TFEB	H - 19	181	2.33702	0.616631
1	24	TFEB	H - 20	183	2.3224	0.592898
1	24	TFEB	H - 21	163	2.49693	0.848923
1	24	TFEB	H - 22	116	2.36207	0.637884
1	24	TFEB	H - 23	118	2.5339	0.957938
1	24	TFEB	H - 24	147	2.31293	0.638949
1	24	TFEB	I - 17	106	2.26415	0.557236
1	24	TFEB	I - 18	149	2.4094	0.716725
1	24	TFEB	I - 19	226	2.52655	0.811968
1	24	TFEB	I - 21	131	2.45802	0.815801
1	24	TFEB	I - 22	190	2.38421	0.745188
1	24	TFEB	I - 23	164	2.47561	0.80223
1	24	TFEB	I - 24	158	2.24051	0.580252
1	24	TFEB	J - 17	144	2.39583	0.721486
1	24	TFEB	J - 18	140	2.25	0.564221
1	24	TFEB	J - 21	208	2.62019	1.06093
1	24	TFEB	J - 22	154	2.33117	0.6268
1	24	TFEB	J - 23	172	2.41279	0.76354
1	24	TFEB	J - 24	136	2.36765	0.664539
3	0	HA	P - 01	5789	0.00345483	0.0586812
3	0	HA	P - 02	6122	0.00163345	0.0403863
3	0	HA	P - 03	6192	0.000322997	0.0179707
3	0	HA	P - 04	5868	0.000511247	0.0226069
3	0	HA	P - 05	5645	0.00318866	0.0594425
3	0	HA	P - 06	5618	0.00284799	0.0532952
3	0	HA	P - 07	3721	0.00618113	0.0817448
3	0	HA	P - 08	6075	0.0036214	0.0653255
3	0	HA	P - 09	6005	0.000666112	0.0258027
3	0	HA	P - 10	6557	0.00122007	0.0349109
3	0	HA	P - 11	5881	0.000680156	0.0260732
3	0	HA	P - 12	6264	0.00127714	0.0437537
3	0	HA	P - 13	6014	0.00116395	0.0340997
3	0	HA	P - 14	6191	0.000807624	0.0284095
3	0	HA	P - 15	6332	0.000473784	0.0217631
3	0	HA	P - 16	6737	0.000445302	0.021099
3	0	HA	P - 17	6027	0.00066368	0.0257556
3	0	HA	P - 18	5113	0.00019558	0.013985
3	0	HA	P - 19	4454	0.000673552	0.025947
3	0	HA	P - 20	4431	0.000677048	0.0260143
3	0	HA	P - 21	5646	0.0031881	0.0594373
3	0	HA	P - 22	4933	0.00182445	0.0426789
3	0	HA	P - 23	6331	0.000473859	0.0217649
3	0	HA	P - 24	5956	0.000671592	0.0259086
3	0	MECP	P - 01	5789	0.00345483	0.0586812
3	0	MECP	P - 02	6122	0.00163345	0.0403863
3	0	MECP	P - 03	6192	0.000322997	0.0179707
3	0	MECP	P - 04	5868	0.000511247	0.0226069
3	0	MECP	P - 05	5645	0.00318866	0.0594425
3	0	MECP	P - 06	5618	0.00284799	0.0532952
3	0	MECP	P - 07	3721	0.00618113	0.0817448
3	0	MECP	P - 08	6075	0.0036214	0.0653255
3	0	MECP	P - 09	6005	0.000666112	0.0258027
3	0	MECP	P - 10	6557	0.00122007	0.0349109
3	0	MECP	P - 11	5881	0.000680156	0.0260732
3	0	MECP	P - 12	6264	0.00127714	0.0437537
3	0	MECP	P - 13	6014	0.00116395	0.0340997
3	0	MECP	P - 14	6191	0.000807624	0.0284095
3	0	MECP	P - 15	6332	0.000473784	0.0217631
3	0	MECP	P - 16	6737	0.000445302	0.021099
3	0	MECP	P - 17	6027	0.00066368	0.0257556
3	0	MECP	P - 18	5113	0.00019558	0.013985
3	0	MECP	P - 19	4454	0.000673552	0.025947
3	0	MECP	P - 20	4431	0.000677048	0.0260143
3	0	MECP	P - 21	5646	0.0031881	0.0594373
3	0	MECP	P - 22	4933	0.00182445	0.0426789
3	0	MECP	P - 23	6331	0.000473859	0.0217649
3	0	MECP	P - 24	5956	0.000671592	0.0259086
3	0	TFEB	P - 01	5789	0.00345483	0.0586812
3	0	TFEB	P - 02	6122	0.00163345	0.0403863
3	0	TFEB	P - 03	6192	0.000322997	0.0179707
3	0	TFEB	P - 04	5868	0.000511247	0.0226069
3	0	TFEB	P - 05	5645	0.00318866	0.0594425
3	0	TFEB	P - 06	5618	0.00284799	0.0532952
3	0	TFEB	P - 07	3721	0.00618113	0.0817448
3	0	TFEB	P - 08	6075	0.0036214	0.0653255
3	0	TFEB	P - 09	6005	0.000666112	0.0258027
3	0	TFEB	P - 10	6557	0.00122007	0.0349109
3	0	TFEB	P - 11	5881	0.000680156	0.0260732
3	0	TFEB	P - 12	6264	0.00127714	0.0437537
3	0	TFEB	P - 13	6014	0.00116395	0.0340997
3	0	TFEB	P - 14	6191	0.000807624	0.0284095
3	0	TFEB	P - 15	6332	0.000473784	0.0217631
3	0	TFEB	P - 16	6737	0.000445302	0.021099
3	0	TFEB	P - 17	6027	0.00066368	0.0257556
3	0	TFEB	P - 18	5113	0.00019558	0.013985
3	0	TFEB	P - 19	4454	0.000673552	0.025947
3	0	TFEB	P - 20	4431	0.000677048	0.0260143
3	0	TFEB	P - 21	5646	0.0031881	0.0594373
3	0	TFEB	P - 22	4933	0.00182445	0.0426789
3	0	TFEB	P - 23	6331	0.000473859	0.0217649
3	0	TFEB	P - 24	5956	0.000671592	0.0259086
3	8	HA	B - 01	211	2.75355	1.18961
3	8	HA	B - 02	187	2.67914	0.96372
3	8	HA	B - 07	306	2.65359	0.983938
3	8	HA	B - 08	174	2.46552	0.816354
3	8	HA	C - 01	187	2.6738	1.0952
3	8	HA	C - 02	227	2.73128	1.08205
3	8	HA	C - 03	269	2.56134	0.981618
3	8	HA	C - 04	208	2.61538	0.945957
3	8	HA	C - 05	264	2.52273	0.871744
3	8	HA	C - 06	227	2.5815	0.924692
3	8	HA	C - 07	281	2.62633	1.06865
3	8	HA	C - 08	264	2.55303	0.874779
3	8	HA	D - 01	168	2.68452	1.02741
3	8	HA	D - 02	124	2.45968	0.679541
3	8	HA	D - 03	184	2.6087	1.06567
3	8	HA	D - 04	305	2.74098	1.10104
3	8	HA	D - 05	273	2.49084	0.814002
3	8	HA	D - 06	271	2.69742	1.05267
3	8	HA	D - 07	245	2.59592	1.08831
3	8	HA	D - 08	306	2.56863	0.932226
3	8	HA	E - 01	194	2.81443	1.24534
3	8	HA	E - 02	257	2.64202	1.01371
3	8	HA	E - 07	243	2.47325	0.844467
3	8	HA	E - 08	360	2.58889	0.93397
3	8	MECP	B - 09	179	2.75419	1.12974
3	8	MECP	B - 10	303	2.78548	1.23559
3	8	MECP	B - 11	309	2.81877	1.20315
3	8	MECP	B - 12	386	2.88601	1.20495
3	8	MECP	B - 13	324	2.90432	1.2713
3	8	MECP	B - 14	263	2.74905	1.07972
3	8	MECP	B - 15	180	2.62222	0.952243
3	8	MECP	B - 16	280	2.91429	1.28674
3	8	MECP	C - 09	306	2.86928	1.31669
3	8	MECP	C - 10	160	2.6	1.01064
3	8	MECP	C - 11	252	2.56349	0.965509
3	8	MECP	C - 12	162	2.5679	0.833138
3	8	MECP	C - 13	257	2.62257	1.03906
3	8	MECP	C - 14	306	2.83007	1.28186
3	8	MECP	C - 15	214	2.5514	0.941816
3	8	MECP	C - 16	180	2.58333	0.973819
3	8	MECP	D - 09	220	2.62727	1.01459
3	8	MECP	D - 10	216	2.625	1.0312
3	8	MECP	D - 11	337	2.78338	1.09271
3	8	MECP	D - 12	360	2.85	1.20803
3	8	MECP	D - 13	290	2.85862	1.26327
3	8	MECP	D - 14	204	2.58824	0.880584
3	8	MECP	D - 15	207	2.57005	0.926247
3	8	MECP	D - 16	262	2.61832	1.02054
3	8	MECP	E - 09	303	2.55446	0.900426
3	8	MECP	E - 10	178	2.50562	0.915943
3	8	MECP	E - 12	418	2.77033	1.09276
3	8	MECP	E - 15	114	2.5	0.731709
3	8	MECP	E - 16	300	2.81667	1.28396
3	8	TFEB	B - 17	250	2.752	1.22659
3	8	TFEB	B - 19	209	2.55502	0.908341
3	8	TFEB	B - 20	169	2.59763	0.995941
3	8	TFEB	B - 21	172	2.48256	0.93954
3	8	TFEB	B - 22	180	2.49444	0.868423
3	8	TFEB	B - 23	196	2.60204	1.0101
3	8	TFEB	B - 24	127	2.68504	1.16633
3	8	TFEB	C - 17	102	2.47059	0.792363
3	8	TFEB	C - 18	168	2.58929	0.968549
3	8	TFEB	C - 19	280	2.82857	1.15745
3	8	TFEB	C - 20	166	2.75904	1.06845
3	8	TFEB	C - 21	291	2.78007	1.21474
3	8	TFEB	C - 22	317	2.70662	1.01837
3	8	TFEB	C - 23	219	2.6347	0.964451
3	8	TFEB	C - 24	31	2.19355	0.601074
3	8	TFEB	D - 17	169	2.73964	1.03666
3	8	TFEB	D - 18	251	2.74502	1.23237
3	8	TFEB	D - 19	212	2.75	1.16779
3	8	TFEB	D - 20	328	2.84451	1.14281
3	8	TFEB	D - 21	213	2.59624	0.988798
3	8	TFEB	D - 22	110	2.37273	0.776479
3	8	TFEB	D - 23	154	2.48052	0.879845
3	8	TFEB	D - 24	203	2.69951	1.17032
3	8	TFEB	E - 17	165	2.70303	0.898673
3	8	TFEB	E - 18	236	2.74576	1.20061
3	8	TFEB	E - 21	193	2.67876	1.10417
3	8	TFEB	E - 22	236	2.69068	1.09237
3	8	TFEB	E - 23	117	2.45299	0.725113
3	8	TFEB	E - 24	220	2.69545	1.00364
3	16	HA	B - 01	252	2.56746	0.977543
3	16	HA	B - 02	273	2.48352	0.743046
3	16	HA	B - 07	176	2.39205	0.985463
3	16	HA	B - 08	227	2.53304	0.969678
3	16	HA	C - 01	214	2.52336	0.837454
3	16	HA	C - 02	229	2.46288	0.86586
3	16	HA	C - 03	83	2.55422	0.92727
3	16	HA	C - 04	260	2.54231	1.04814
3	16	HA	C - 05	251	2.36255	0.663349
3	16	HA	C - 06	232	2.46552	0.82631
3	16	HA	C - 07	199	2.46231	0.808626
3	16	HA	C - 08	277	2.45126	0.776913
3	16	HA	D - 01	288	2.60764	0.923301
3	16	HA	D - 02	288	2.60764	1.21355
3	16	HA	D - 03	235	2.55319	0.89176
3	16	HA	D - 04	128	2.42188	0.716612
3	16	HA	D - 05	258	2.56202	0.911466
3	16	HA	D - 06	173	2.3815	0.773172
3	16	HA	D - 07	236	2.44492	0.788977
3	16	HA	D - 08	239	2.47699	0.84918
3	16	HA	E - 01	226	2.53097	0.919621
3	16	HA	E - 02	207	2.67633	1.15185
3	16	HA	E - 05	134	6.88806	5.2896
3	16	HA	E - 06	217	2.48387	0.850364
3	16	HA	E - 07	266	2.51128	0.874084
3	16	HA	E - 08	317	2.52997	0.805372
3	16	MECP	B - 09	382	2.80366	1.05028
3	16	MECP	B - 10	332	2.78313	1.1921
3	16	MECP	B - 11	254	2.54724	1.07603
3	16	MECP	B - 12	212	2.71698	1.67646
3	16	MECP	B - 13	227	2.85022	1.42498
3	16	MECP	B - 14	149	2.5302	0.983355
3	16	MECP	B - 15	424	2.73113	1.17836
3	16	MECP	B - 16	216	2.41667	0.742403
3	16	MECP	C - 09	220	2.65	1.13887
3	16	MECP	C - 10	344	2.92151	1.38176
3	16	MECP	C - 11	250	2.648	1.02777
3	16	MECP	C - 12	377	2.71618	0.99551
3	16	MECP	C - 13	255	2.71373	1.31332
3	16	MECP	C - 14	400	2.815	1.18291
3	16	MECP	C - 15	366	2.78689	1.16734
3	16	MECP	C - 16	426	2.72535	1.13227
3	16	MECP	D - 09	319	2.70219	1.029
3	16	MECP	D - 10	272	2.68015	1.19218
3	16	MECP	D - 11	286	2.66783	1.09134
3	16	MECP	D - 12	409	2.87775	1.186
3	16	MECP	D - 13	308	2.68182	1.02226
3	16	MECP	D - 14	301	2.67442	1.05529
3	16	MECP	D - 15	233	2.7897	1.03536
3	16	MECP	D - 16	288	2.73264	1.10497
3	16	MECP	E - 09	428	2.76402	1.16864
3	16	MECP	E - 10	329	2.52888	0.897109
3	16	MECP	E - 11	231	2.72727	1.08711
3	16	MECP	E - 12	482	2.65145	0.92712
3	16	MECP	E - 15	413	2.77724	1.17157
3	16	MECP	E - 16	328	2.66463	1.03325
3	16	TFEB	B - 17	280	2.60714	0.970507
3	16	TFEB	B - 18	152	2.625	1.04097
3	16	TFEB	B - 19	152	2.77632	1.12289
3	16	TFEB	B - 20	266	2.78195	1.158
3	16	TFEB	B - 21	126	2.80952	1.38399
3	16	TFEB	B - 22	88	2.47727	0.857385
3	16	TFEB	B - 23	153	2.62745	1.00579
3	16	TFEB	B - 24	212	2.58962	0.879727
3	16	TFEB	C - 17	215	2.7814	1.15347
3	16	TFEB	C - 18	235	2.71915	1.11987
3	16	TFEB	C - 19	208	2.69712	1.09879
3	16	TFEB	C - 20	113	2.58407	0.852786
3	16	TFEB	C - 21	108	2.73148	1.1809
3	16	TFEB	C - 22	280	2.77143	1.11903
3	16	TFEB	C - 23	150	2.62667	1.30845
3	16	TFEB	C - 24	368	2.86141	1.26354
3	16	TFEB	D - 17	259	2.78378	1.26045
3	16	TFEB	D - 18	220	2.66818	1.02208
3	16	TFEB	D - 19	148	2.64189	1.16064
3	16	TFEB	D - 20	284	2.66901	1.04811
3	16	TFEB	D - 21	172	2.65698	0.975614
3	16	TFEB	D - 22	153	2.64052	1.06755
3	16	TFEB	D - 23	161	2.57764	0.898886
3	16	TFEB	D - 24	229	2.9083	1.39403
3	16	TFEB	E - 17	198	2.89394	1.31908
3	16	TFEB	E - 18	177	2.62712	0.957595
3	16	TFEB	E - 21	183	2.79235	1.07445
3	16	TFEB	E - 22	268	2.6903	1.07629
3	16	TFEB	E - 23	90	2.4	0.88432
3	16	TFEB	E - 24	62	2.33871	0.541508
3	24	HA	B - 01	195	2.42564	0.77217
3	24	HA	B - 02	171	2.45614	0.915298
3	24	HA	B - 07	209	2.32536	0.713454
3	24	HA	B - 08	185	2.38919	0.72972
3	24	HA	C - 01	172	2.52326	0.861479
3	24	HA	C - 02	238	2.40336	0.640666
3	24	HA	C - 03	197	2.43147	0.757024
3	24	HA	C - 04	198	2.43434	0.776058
3	24	HA	C - 05	195	2.30769	0.679366
3	24	HA	C - 06	247	2.34008	0.666971
3	24	HA	C - 07	267	2.52809	0.846353
3	24	HA	C - 08	258	2.42248	0.745804
3	24	HA	D - 01	151	2.4106	0.704949
3	24	HA	D - 02	251	2.39841	0.815253
3	24	HA	D - 03	67	2.19403	0.499661
3	24	HA	D - 04	216	2.4213	0.890942
3	24	HA	D - 06	234	2.32906	0.584721
3	24	HA	D - 07	272	2.45221	0.809033
3	24	HA	D - 08	315	2.42857	0.804333
3	24	HA	E - 01	162	2.58025	1.00142
3	24	HA	E - 02	256	2.51172	0.889954
3	24	HA	E - 06	1	6
3	24	HA	E - 07	298	2.38255	0.943504
3	24	HA	E - 08	262	2.35115	0.704922
3	24	MECP	B - 09	350	2.51429	0.852148
3	24	MECP	B - 10	206	2.48544	0.853847
3	24	MECP	B - 11	196	2.64286	0.963434
3	24	MECP	B - 12	165	2.63636	1.30239
3	24	MECP	B - 13	241	2.70539	1.00433
3	24	MECP	B - 14	141	2.38298	0.762136
3	24	MECP	B - 15	165	2.36364	0.644781
3	24	MECP	B - 16	254	2.52756	0.818045
3	24	MECP	C - 09	240	2.65833	0.972387
3	24	MECP	C - 10	409	2.55501	0.930175
3	24	MECP	C - 11	244	2.47131	0.744801
3	24	MECP	C - 12	247	2.59919	0.877264
3	24	MECP	C - 13	165	2.53333	0.966092
3	24	MECP	C - 14	399	2.53885	0.843461
3	24	MECP	C - 15	150	2.42	0.845597
3	24	MECP	C - 16	200	2.57	0.995013
3	24	MECP	D - 09	282	2.59929	0.927477
3	24	MECP	D - 10	380	2.54737	0.958433
3	24	MECP	D - 11	258	2.46899	0.774727
3	24	MECP	D - 12	296	2.55743	0.922457
3	24	MECP	D - 13	250	2.452	0.754967
3	24	MECP	D - 14	326	2.57362	0.893968
3	24	MECP	D - 15	268	2.64925	0.984962
3	24	MECP	D - 16	300	2.56333	0.837652
3	24	MECP	E - 09	468	2.61966	1.01625
3	24	MECP	E - 10	381	2.50919	0.857195
3	24	MECP	E - 11	388	2.46649	0.791695
3	24	MECP	E - 12	418	2.49043	0.82883
3	24	MECP	E - 15	296	2.53041	0.789178
3	24	MECP	E - 16	245	2.43265	0.730312
3	24	TFEB	B - 17	338	2.51479	0.763457
3	24	TFEB	B - 18	176	2.47727	0.94388
3	24	TFEB	B - 19	131	2.57252	1.14375
3	24	TFEB	B - 20	133	2.51128	0.926189
3	24	TFEB	B - 21	112	2.41964	0.834378
3	24	TFEB	B - 22	248	2.67742	1.12064
3	24	TFEB	B - 23	206	2.62621	0.932394
3	24	TFEB	B - 24	202	2.75743	1.0907
3	24	TFEB	C - 17	251	2.61355	0.879804
3	24	TFEB	C - 18	162	2.45062	0.796362
3	24	TFEB	C - 19	231	2.50649	0.727534
3	24	TFEB	C - 20	405	2.56049	0.974639
3	24	TFEB	C - 21	191	2.62304	1.02305
3	24	TFEB	C - 22	217	2.76498	1.06069
3	24	TFEB	C - 23	214	2.74766	1.41483
3	24	TFEB	C - 24	189	2.5873	0.880672
3	24	TFEB	D - 17	282	2.48227	0.769553
3	24	TFEB	D - 18	348	2.5546	0.975142
3	24	TFEB	D - 19	296	2.49324	0.886789
3	24	TFEB	D - 20	303	2.56766	0.960069
3	24	TFEB	D - 21	204	2.4902	0.879376
3	24	TFEB	D - 22	132	2.60606	1.03199
3	24	TFEB	D - 23	178	2.50562	0.852031
3	24	TFEB	D - 24	261	2.57088	0.868107
3	24	TFEB	E - 17	227	2.4978	0.772162
3	24	TFEB	E - 18	138	2.45652	0.989873
3	24	TFEB	E - 21	275	2.54545	0.947879
3	24	TFEB	E - 22	244	2.5041	0.858259
3	24	TFEB	E - 23	231	2.70563	1.01721
3	24	TFEB	E - 24	341	2.60704	0.98121

## Sheet: Fig3_HFF_NuclearDelivery
In all cells										In infected cells
Summary (per condition statistics, N=number of wells):										Summary (per condition statistics, N=number of wells):
moi	timepoint	strain	count	mean_percentposnuc	std_percentposnuc					moi	timepoint	strain	count	mean_percentposnuc	std_percentposnuc
0.33	0	HA	24	1.14905	2.2277					0.33	0	HA	24	1.14905	2.2277
0.33	0	MECP	24	1.14905	2.2277					0.33	0	MECP	24	1.14905	2.2277
0.33	0	TFEB	24	1.14905	2.2277					0.33	0	TFEB	24	1.14905	2.2277
0.33	8	HA	36	10.4568	9.00998					0.33	8	HA	36	75.9103	13.3396
0.33	8	MECP	40	2.02113	2.84566					0.33	8	MECP	40	25.157	17.6597
0.33	8	TFEB	34	4.47012	12.6347					0.33	8	TFEB	30	28.1481	24.6982
0.33	16	HA	36	14.9909	11.662					0.33	16	HA	36	81.426	14.2171
0.33	16	MECP	40	5.87089	2.99434					0.33	16	MECP	40	50.6199	14.7278
0.33	16	TFEB	32	5.84363	2.27602					0.33	16	TFEB	32	57.1682	15.58
0.33	24	HA	36	16.8909	10.507					0.33	24	HA	36	79.9706	12.9467
0.33	24	MECP	40	8.2089	2.80208					0.33	24	MECP	40	60.7019	11.8564
0.33	24	TFEB	33	10.7668	10.0779					0.33	24	TFEB	32	66.9313	11.5278
1	0	HA	24	1.14905	2.2277					1	0	HA	24	1.14905	2.2277
1	0	MECP	24	1.14905	2.2277					1	0	MECP	24	1.14905	2.2277
1	0	TFEB	24	1.14905	2.2277					1	0	TFEB	24	1.14905	2.2277
1	8	HA	20	28.5241	14.6803					1	8	HA	20	73.5026	12.3785
1	8	MECP	38	5.84371	7.97482					1	8	MECP	38	24.0986	9.5305
1	8	TFEB	34	13.1372	15.2624					1	8	TFEB	34	35.5341	10.6524
1	16	HA	20	37.1334	13.4722					1	16	HA	20	81.2867	14.4683
1	16	MECP	38	15.7829	10.7649					1	16	MECP	38	54.7388	6.82564
1	16	TFEB	32	24.3342	13.0036					1	16	TFEB	32	59.9239	14.9425
1	24	HA	21	45.1952	18.3651					1	24	HA	21	85.2737	6.36344
1	24	MECP	37	20.1009	9.8506					1	24	MECP	37	65.2024	7.92923
1	24	TFEB	33	27.9191	10.6841					1	24	TFEB	33	68.4074	7.2605
3	0	HA	24	1.14905	2.2277					3	0	HA	24	1.14905	2.2277
3	0	MECP	24	1.14905	2.2277					3	0	MECP	24	1.14905	2.2277
3	0	TFEB	24	1.14905	2.2277					3	0	TFEB	24	1.14905	2.2277
3	8	HA	25	47.9677	7.03659					3	8	HA	24	85.662	3.146
3	8	MECP	29	12.851	5.09348					3	8	MECP	29	34.5908	8.71298
3	8	TFEB	30	14.3737	7.05374					3	8	TFEB	29	37.3766	7.61075
3	16	HA	26	50.7059	6.76335					3	16	HA	26	86.6972	11.4449
3	16	MECP	30	35.2763	9.39978					3	16	MECP	30	64.6804	5.64509
3	16	TFEB	30	31.2796	8.62558					3	16	TFEB	30	66.784	6.1034
3	24	HA	24	52.333	6.85307					3	24	HA	24	86.5833	18.8669
3	24	MECP	30	40.3441	9.33293					3	24	MECP	30	71.9254	5.97743
3	24	TFEB	30	44.356	7.7608					3	24	TFEB	30	78.1205	4.92769
In all cells										In infected cells
Per well statistics (N=numebr of cells):										Per well statistics (N=numebr of cells):
moi	timepoint	strain	well	count	mean_percentposnuc	std_percentposnuc				moi	timepoint	strain	well	count	mean_percentposnuc	std_percentposnuc
0.33	0	HA	P - 01	5789	0.621869	7.86199				0.33	0	HA	P - 01	5789	0.621869	7.86199
0.33	0	HA	P - 02	6122	0.392029	6.24945				0.33	0	HA	P - 02	6122	0.392029	6.24945
0.33	0	HA	P - 03	6192	0.355297	5.95056				0.33	0	HA	P - 03	6192	0.355297	5.95056
0.33	0	HA	P - 04	5868	0.238582	4.87907				0.33	0	HA	P - 04	5868	0.238582	4.87907
0.33	0	HA	P - 05	5645	2.67493	16.1364				0.33	0	HA	P - 05	5645	2.67493	16.1364
0.33	0	HA	P - 06	5618	2.72339	16.2779				0.33	0	HA	P - 06	5618	2.72339	16.2779
0.33	0	HA	P - 07	3721	10.6154	30.8076				0.33	0	HA	P - 07	3721	10.6154	30.8076
0.33	0	HA	P - 08	6075	2.74897	16.3519				0.33	0	HA	P - 08	6075	2.74897	16.3519
0.33	0	HA	P - 09	6005	0.399667	6.3098				0.33	0	HA	P - 09	6005	0.399667	6.3098
0.33	0	HA	P - 10	6557	0.35077	5.91264				0.33	0	HA	P - 10	6557	0.35077	5.91264
0.33	0	HA	P - 11	5881	0.323074	5.67526				0.33	0	HA	P - 11	5881	0.323074	5.67526
0.33	0	HA	P - 12	6264	0.367178	6.04887				0.33	0	HA	P - 12	6264	0.367178	6.04887
0.33	0	HA	P - 13	6014	0.665115	8.12897				0.33	0	HA	P - 13	6014	0.665115	8.12897
0.33	0	HA	P - 14	6191	0.274592	5.23338				0.33	0	HA	P - 14	6191	0.274592	5.23338
0.33	0	HA	P - 15	6332	0.157928	3.97119				0.33	0	HA	P - 15	6332	0.157928	3.97119
0.33	0	HA	P - 16	6737	0.237494	4.86791				0.33	0	HA	P - 16	6737	0.237494	4.86791
0.33	0	HA	P - 17	6027	0.033184	1.8215				0.33	0	HA	P - 17	6027	0.033184	1.8215
0.33	0	HA	P - 18	5113	0.547624	7.38059				0.33	0	HA	P - 18	5113	0.547624	7.38059
0.33	0	HA	P - 19	4454	0.202066	4.49113				0.33	0	HA	P - 19	4454	0.202066	4.49113
0.33	0	HA	P - 20	4431	0.0451365	2.1243				0.33	0	HA	P - 20	4431	0.0451365	2.1243
0.33	0	HA	P - 21	5646	2.92242	16.8449				0.33	0	HA	P - 21	5646	2.92242	16.8449
0.33	0	HA	P - 22	4933	0.0810866	2.8467				0.33	0	HA	P - 22	4933	0.0810866	2.8467
0.33	0	HA	P - 23	6331	0.0789765	2.80939				0.33	0	HA	P - 23	6331	0.0789765	2.80939
0.33	0	HA	P - 24	5956	0.520484	7.19626				0.33	0	HA	P - 24	5956	0.520484	7.19626
0.33	0	MECP	P - 01	5789	0.621869	7.86199				0.33	0	MECP	P - 01	5789	0.621869	7.86199
0.33	0	MECP	P - 02	6122	0.392029	6.24945				0.33	0	MECP	P - 02	6122	0.392029	6.24945
0.33	0	MECP	P - 03	6192	0.355297	5.95056				0.33	0	MECP	P - 03	6192	0.355297	5.95056
0.33	0	MECP	P - 04	5868	0.238582	4.87907				0.33	0	MECP	P - 04	5868	0.238582	4.87907
0.33	0	MECP	P - 05	5645	2.67493	16.1364				0.33	0	MECP	P - 05	5645	2.67493	16.1364
0.33	0	MECP	P - 06	5618	2.72339	16.2779				0.33	0	MECP	P - 06	5618	2.72339	16.2779
0.33	0	MECP	P - 07	3721	10.6154	30.8076				0.33	0	MECP	P - 07	3721	10.6154	30.8076
0.33	0	MECP	P - 08	6075	2.74897	16.3519				0.33	0	MECP	P - 08	6075	2.74897	16.3519
0.33	0	MECP	P - 09	6005	0.399667	6.3098				0.33	0	MECP	P - 09	6005	0.399667	6.3098
0.33	0	MECP	P - 10	6557	0.35077	5.91264				0.33	0	MECP	P - 10	6557	0.35077	5.91264
0.33	0	MECP	P - 11	5881	0.323074	5.67526				0.33	0	MECP	P - 11	5881	0.323074	5.67526
0.33	0	MECP	P - 12	6264	0.367178	6.04887				0.33	0	MECP	P - 12	6264	0.367178	6.04887
0.33	0	MECP	P - 13	6014	0.665115	8.12897				0.33	0	MECP	P - 13	6014	0.665115	8.12897
0.33	0	MECP	P - 14	6191	0.274592	5.23338				0.33	0	MECP	P - 14	6191	0.274592	5.23338
0.33	0	MECP	P - 15	6332	0.157928	3.97119				0.33	0	MECP	P - 15	6332	0.157928	3.97119
0.33	0	MECP	P - 16	6737	0.237494	4.86791				0.33	0	MECP	P - 16	6737	0.237494	4.86791
0.33	0	MECP	P - 17	6027	0.033184	1.8215				0.33	0	MECP	P - 17	6027	0.033184	1.8215
0.33	0	MECP	P - 18	5113	0.547624	7.38059				0.33	0	MECP	P - 18	5113	0.547624	7.38059
0.33	0	MECP	P - 19	4454	0.202066	4.49113				0.33	0	MECP	P - 19	4454	0.202066	4.49113
0.33	0	MECP	P - 20	4431	0.0451365	2.1243				0.33	0	MECP	P - 20	4431	0.0451365	2.1243
0.33	0	MECP	P - 21	5646	2.92242	16.8449				0.33	0	MECP	P - 21	5646	2.92242	16.8449
0.33	0	MECP	P - 22	4933	0.0810866	2.8467				0.33	0	MECP	P - 22	4933	0.0810866	2.8467
0.33	0	MECP	P - 23	6331	0.0789765	2.80939				0.33	0	MECP	P - 23	6331	0.0789765	2.80939
0.33	0	MECP	P - 24	5956	0.520484	7.19626				0.33	0	MECP	P - 24	5956	0.520484	7.19626
0.33	0	TFEB	P - 01	5789	0.621869	7.86199				0.33	0	TFEB	P - 01	5789	0.621869	7.86199
0.33	0	TFEB	P - 02	6122	0.392029	6.24945				0.33	0	TFEB	P - 02	6122	0.392029	6.24945
0.33	0	TFEB	P - 03	6192	0.355297	5.95056				0.33	0	TFEB	P - 03	6192	0.355297	5.95056
0.33	0	TFEB	P - 04	5868	0.238582	4.87907				0.33	0	TFEB	P - 04	5868	0.238582	4.87907
0.33	0	TFEB	P - 05	5645	2.67493	16.1364				0.33	0	TFEB	P - 05	5645	2.67493	16.1364
0.33	0	TFEB	P - 06	5618	2.72339	16.2779				0.33	0	TFEB	P - 06	5618	2.72339	16.2779
0.33	0	TFEB	P - 07	3721	10.6154	30.8076				0.33	0	TFEB	P - 07	3721	10.6154	30.8076
0.33	0	TFEB	P - 08	6075	2.74897	16.3519				0.33	0	TFEB	P - 08	6075	2.74897	16.3519
0.33	0	TFEB	P - 09	6005	0.399667	6.3098				0.33	0	TFEB	P - 09	6005	0.399667	6.3098
0.33	0	TFEB	P - 10	6557	0.35077	5.91264				0.33	0	TFEB	P - 10	6557	0.35077	5.91264
0.33	0	TFEB	P - 11	5881	0.323074	5.67526				0.33	0	TFEB	P - 11	5881	0.323074	5.67526
0.33	0	TFEB	P - 12	6264	0.367178	6.04887				0.33	0	TFEB	P - 12	6264	0.367178	6.04887
0.33	0	TFEB	P - 13	6014	0.665115	8.12897				0.33	0	TFEB	P - 13	6014	0.665115	8.12897
0.33	0	TFEB	P - 14	6191	0.274592	5.23338				0.33	0	TFEB	P - 14	6191	0.274592	5.23338
0.33	0	TFEB	P - 15	6332	0.157928	3.97119				0.33	0	TFEB	P - 15	6332	0.157928	3.97119
0.33	0	TFEB	P - 16	6737	0.237494	4.86791				0.33	0	TFEB	P - 16	6737	0.237494	4.86791
0.33	0	TFEB	P - 17	6027	0.033184	1.8215				0.33	0	TFEB	P - 17	6027	0.033184	1.8215
0.33	0	TFEB	P - 18	5113	0.547624	7.38059				0.33	0	TFEB	P - 18	5113	0.547624	7.38059
0.33	0	TFEB	P - 19	4454	0.202066	4.49113				0.33	0	TFEB	P - 19	4454	0.202066	4.49113
0.33	0	TFEB	P - 20	4431	0.0451365	2.1243				0.33	0	TFEB	P - 20	4431	0.0451365	2.1243
0.33	0	TFEB	P - 21	5646	2.92242	16.8449				0.33	0	TFEB	P - 21	5646	2.92242	16.8449
0.33	0	TFEB	P - 22	4933	0.0810866	2.8467				0.33	0	TFEB	P - 22	4933	0.0810866	2.8467
0.33	0	TFEB	P - 23	6331	0.0789765	2.80939				0.33	0	TFEB	P - 23	6331	0.0789765	2.80939
0.33	0	TFEB	P - 24	5956	0.520484	7.19626				0.33	0	TFEB	P - 24	5956	0.520484	7.19626
0.33	8	HA	K - 01	1168	8.64726	28.1181				0.33	8	HA	K - 01	9	55.5556	52.7046
0.33	8	HA	K - 02	1256	5.97134	23.7049				0.33	8	HA	K - 02	5	80	44.7214
0.33	8	HA	K - 03	1255	6.05578	23.8612				0.33	8	HA	K - 03	7	71.4286	48.795
0.33	8	HA	K - 04	1207	6.7937	25.1742				0.33	8	HA	K - 04	14	71.4286	46.8807
0.33	8	HA	K - 05	1173	6.30861	24.3221				0.33	8	HA	K - 05	6	83.3333	40.8248
0.33	8	HA	K - 06	1152	7.11806	25.7238				0.33	8	HA	K - 06	11	90.9091	30.1511
0.33	8	HA	K - 07	1260	42.2222	49.411				0.33	8	HA	K - 07	99	60.6061	49.1108
0.33	8	HA	K - 08	1192	14.6812	35.4067				0.33	8	HA	K - 08	17	76.4706	43.7237
0.33	8	HA	L - 01	1092	5.40293	22.6179				0.33	8	HA	L - 01	7	71.4286	48.795
0.33	8	HA	L - 02	1226	5.62806	23.0557				0.33	8	HA	L - 02	8	100	0
0.33	8	HA	L - 03	1288	6.21118	24.1452				0.33	8	HA	L - 03	6	83.3333	40.8248
0.33	8	HA	L - 04	1118	5.72451	23.2414				0.33	8	HA	L - 04	9	88.8889	33.3333
0.33	8	HA	L - 05	1160	10.6897	30.9115				0.33	8	HA	L - 05	7	85.7143	37.7964
0.33	8	HA	L - 06	1221	5.65111	23.1001				0.33	8	HA	L - 06	10	90	31.6228
0.33	8	HA	L - 07	1196	21.5719	41.1492				0.33	8	HA	L - 07	22	54.5455	50.9647
0.33	8	HA	L - 08	1291	22.4632	41.7502				0.33	8	HA	L - 08	17	64.7059	49.2592
0.33	8	HA	M - 01	1092	17.4908	38.0063				0.33	8	HA	M - 01	12	66.6667	49.2366
0.33	8	HA	M - 02	1205	6.72199	25.0506				0.33	8	HA	M - 02	4	50	57.735
0.33	8	HA	M - 03	1273	6.67714	24.9724				0.33	8	HA	M - 03	5	80	44.7214
0.33	8	HA	M - 04	1168	6.25	24.2165				0.33	8	HA	M - 04	8	75	46.291
0.33	8	HA	M - 05	1329	6.54628	24.7434				0.33	8	HA	M - 05	12	66.6667	49.2366
0.33	8	HA	M - 06	1198	5.50918	22.8255				0.33	8	HA	M - 06	10	80	42.1637
0.33	8	HA	N - 01	1183	6.76247	25.1207				0.33	8	HA	N - 01	5	80	44.7214
0.33	8	HA	N - 02	1109	11.3616	31.7487				0.33	8	HA	N - 02	10	100	0
0.33	8	HA	N - 03	1259	4.44797	20.624				0.33	8	HA	N - 03	6	66.6667	51.6398
0.33	8	HA	N - 04	1144	9.44056	29.252				0.33	8	HA	N - 04	12	83.3333	38.9249
0.33	8	HA	N - 05	1246	5.69823	23.1902				0.33	8	HA	N - 05	11	81.8182	40.452
0.33	8	HA	N - 06	1134	7.40741	26.2007				0.33	8	HA	N - 06	8	62.5	51.7549
0.33	8	HA	N - 08	1229	41.8226	49.3469				0.33	8	HA	N - 08	127	56.6929	49.7463
0.33	8	HA	O - 01	1057	5.48723	22.7839				0.33	8	HA	O - 01	12	83.3333	38.9249
0.33	8	HA	O - 02	1159	6.98878	25.5068				0.33	8	HA	O - 02	7	71.4286	48.795
0.33	8	HA	O - 03	1126	7.54885	26.4295				0.33	8	HA	O - 03	9	55.5556	52.7046
0.33	8	HA	O - 04	1112	8.63309	28.0978				0.33	8	HA	O - 04	9	100	0
0.33	8	HA	O - 05	1211	5.78035	23.3468				0.33	8	HA	O - 05	10	90	31.6228
0.33	8	HA	O - 06	1237	6.46726	24.6047				0.33	8	HA	O - 06	6	83.3333	40.8248
0.33	8	HA	O - 08	1150	18.2609	38.6513				0.33	8	HA	O - 08	7	71.4286	48.795
0.33	8	MECP	K - 09	1177	2.71878	16.2699				0.33	8	MECP	K - 09	11	18.1818	40.452
0.33	8	MECP	K - 10	1321	1.2112	10.9428				0.33	8	MECP	K - 10	5	60	54.7723
0.33	8	MECP	K - 11	1294	12.442	33.0188				0.33	8	MECP	K - 11	14	28.5714	46.8807
0.33	8	MECP	K - 12	1229	3.09194	17.317				0.33	8	MECP	K - 12	14	35.7143	49.7245
0.33	8	MECP	K - 13	1396	4.22636	20.1262				0.33	8	MECP	K - 13	18	11.1111	32.3381
0.33	8	MECP	K - 14	1323	1.0582	10.2362				0.33	8	MECP	K - 14	11	9.09091	30.1511
0.33	8	MECP	K - 15	1341	0.372856	6.09707				0.33	8	MECP	K - 15	7	14.2857	37.7964
0.33	8	MECP	K - 16	1312	0.990854	9.9085				0.33	8	MECP	K - 16	9	22.2222	44.0959
0.33	8	MECP	L - 09	1239	0.807103	8.95117				0.33	8	MECP	L - 09	12	8.33333	28.8675
0.33	8	MECP	L - 10	1243	0.643604	7.99985				0.33	8	MECP	L - 10	6	33.3333	51.6398
0.33	8	MECP	L - 11	1308	1.6055	12.5735				0.33	8	MECP	L - 11	5	20	44.7214
0.33	8	MECP	L - 12	1351	3.25685	17.757				0.33	8	MECP	L - 12	7	42.8571	53.4522
0.33	8	MECP	L - 13	1093	1.82983	13.4089				0.33	8	MECP	L - 13	11	36.3636	50.4525
0.33	8	MECP	L - 14	1307	0.918133	9.54149				0.33	8	MECP	L - 14	10	10	31.6228
0.33	8	MECP	L - 15	1236	0.647249	8.02235				0.33	8	MECP	L - 15	9	22.2222	44.0959
0.33	8	MECP	L - 16	1317	0.835232	9.10431				0.33	8	MECP	L - 16	12	16.6667	38.9249
0.33	8	MECP	M - 09	1187	1.51643	12.2258				0.33	8	MECP	M - 09	12	41.6667	51.4929
0.33	8	MECP	M - 10	1242	0.483092	6.93646				0.33	8	MECP	M - 10	14	21.4286	42.5815
0.33	8	MECP	M - 11	1295	14.1313	34.8478				0.33	8	MECP	M - 11	19	26.3158	45.2414
0.33	8	MECP	M - 12	1247	2.00481	14.0221				0.33	8	MECP	M - 12	14	28.5714	46.8807
0.33	8	MECP	M - 13	1259	1.58856	12.5083				0.33	8	MECP	M - 13	2	50	70.7107
0.33	8	MECP	M - 14	1318	1.06222	10.2554				0.33	8	MECP	M - 14	4	50	57.735
0.33	8	MECP	M - 15	1025	0.487805	6.97065				0.33	8	MECP	M - 15	9	11.1111	33.3333
0.33	8	MECP	M - 16	1287	0.777001	8.78387				0.33	8	MECP	M - 16	6	33.3333	51.6398
0.33	8	MECP	N - 09	1198	1.00167	9.96225				0.33	8	MECP	N - 09	8	0	0
0.33	8	MECP	N - 10	1222	1.14566	10.6464				0.33	8	MECP	N - 10	8	12.5	35.3553
0.33	8	MECP	N - 11	1264	5.06329	21.9334				0.33	8	MECP	N - 11	14	28.5714	46.8807
0.33	8	MECP	N - 12	1355	3.39483	18.1163				0.33	8	MECP	N - 12	16	37.5	50
0.33	8	MECP	N - 13	1350	0.962963	9.76932				0.33	8	MECP	N - 13	10	20	42.1637
0.33	8	MECP	N - 14	1324	0.679758	8.21978				0.33	8	MECP	N - 14	1	0
0.33	8	MECP	N - 15	1315	0.836502	9.11118				0.33	8	MECP	N - 15	5	60	54.7723
0.33	8	MECP	N - 16	1314	0.532725	7.2821				0.33	8	MECP	N - 16	13	7.69231	27.735
0.33	8	MECP	O - 09	968	1.13636	10.6048				0.33	8	MECP	O - 09	12	33.3333	49.2366
0.33	8	MECP	O - 10	1225	0.571429	7.54074				0.33	8	MECP	O - 10	6	16.6667	40.8248
0.33	8	MECP	O - 11	1274	2.90424	16.7991				0.33	8	MECP	O - 11	11	63.6364	50.4525
0.33	8	MECP	O - 12	1289	1.08611	10.3689				0.33	8	MECP	O - 12	4	0	0
0.33	8	MECP	O - 13	1287	0.3108	5.56844				0.33	8	MECP	O - 13	6	0	0
0.33	8	MECP	O - 14	1295	1.1583	10.7041				0.33	8	MECP	O - 14	2	50	70.7107
0.33	8	MECP	O - 15	1260	0.952381	9.71627				0.33	8	MECP	O - 15	8	0	0
0.33	8	MECP	O - 16	1246	0.401284	6.32451				0.33	8	MECP	O - 16	4	25	50
0.33	8	TFEB	K - 18	308	54.2208	49.9026				0.33	8	TFEB	K - 21	10	30	48.3046
0.33	8	TFEB	K - 21	1386	2.0202	14.0742				0.33	8	TFEB	K - 22	6	16.6667	40.8248
0.33	8	TFEB	K - 22	1324	0.906344	9.48055				0.33	8	TFEB	K - 23	16	31.25	47.8714
0.33	8	TFEB	K - 23	1333	2.47562	15.544				0.33	8	TFEB	K - 24	16	43.75	51.2348
0.33	8	TFEB	K - 24	1353	1.77384	13.2048				0.33	8	TFEB	L - 21	4	0	0
0.33	8	TFEB	L - 17	564	54.078	49.8777				0.33	8	TFEB	L - 22	15	6.66667	25.8199
0.33	8	TFEB	L - 21	1375	1.23636	11.0543				0.33	8	TFEB	L - 23	9	0	0
0.33	8	TFEB	L - 22	1443	1.2474	11.1027				0.33	8	TFEB	L - 24	7	0	0
0.33	8	TFEB	L - 23	1252	2.63578	16.0261				0.33	8	TFEB	M - 17	16	37.5	50
0.33	8	TFEB	L - 24	1372	0.801749	8.92133				0.33	8	TFEB	M - 18	5	40	54.7723
0.33	8	TFEB	M - 17	1334	3.44828	18.2534				0.33	8	TFEB	M - 19	9	44.4444	52.7046
0.33	8	TFEB	M - 18	1370	1.53285	12.29				0.33	8	TFEB	M - 20	8	12.5	35.3553
0.33	8	TFEB	M - 19	1361	1.17561	10.7826				0.33	8	TFEB	M - 21	7	0	0
0.33	8	TFEB	M - 20	1374	0.873362	9.30787				0.33	8	TFEB	M - 22	9	55.5556	52.7046
0.33	8	TFEB	M - 21	1307	0.918133	9.54149				0.33	8	TFEB	M - 23	4	50	57.735
0.33	8	TFEB	M - 22	1329	2.40783	15.335				0.33	8	TFEB	M - 24	2	0	0
0.33	8	TFEB	M - 23	1387	0.793079	8.87331				0.33	8	TFEB	N - 17	4	50	57.735
0.33	8	TFEB	M - 24	1386	0.4329	6.56763				0.33	8	TFEB	N - 18	9	44.4444	52.7046
0.33	8	TFEB	N - 17	1254	0.717703	8.44465				0.33	8	TFEB	N - 19	5	0	0
0.33	8	TFEB	N - 18	1406	0.782361	8.81359				0.33	8	TFEB	N - 20	10	40	51.6398
0.33	8	TFEB	N - 19	1411	1.06308	10.2592				0.33	8	TFEB	N - 21	4	25	50
0.33	8	TFEB	N - 20	1288	1.39752	11.7433				0.33	8	TFEB	N - 22	6	33.3333	51.6398
0.33	8	TFEB	N - 21	1405	4.12811	19.9011				0.33	8	TFEB	N - 23	6	33.3333	51.6398
0.33	8	TFEB	N - 22	1355	1.10701	10.4669				0.33	8	TFEB	N - 24	5	40	54.7723
0.33	8	TFEB	N - 23	1035	1.15942	10.7102				0.33	8	TFEB	O - 18	7	0	0
0.33	8	TFEB	N - 24	1365	1.0989	10.4289				0.33	8	TFEB	O - 19	3	100	0
0.33	8	TFEB	O - 17	1294	0.386399	6.20648				0.33	8	TFEB	O - 20	3	0	0
0.33	8	TFEB	O - 18	1282	0.234009	4.83367				0.33	8	TFEB	O - 21	7	0	0
0.33	8	TFEB	O - 19	916	1.20087	10.8984				0.33	8	TFEB	O - 23	4	50	57.735
0.33	8	TFEB	O - 20	1174	1.87394	13.5661				0.33	8	TFEB	O - 24	5	60	54.7723
0.33	8	TFEB	O - 21	1375	1.52727	12.268				0.33	16	HA	K - 01	10	80	42.1637
0.33	8	TFEB	O - 22	1376	0.799419	8.90845				0.33	16	HA	K - 02	4	100	0
0.33	8	TFEB	O - 23	1333	0.900225	9.44876				0.33	16	HA	K - 03	12	91.6667	28.8675
0.33	8	TFEB	O - 24	1429	0.629811	7.9138				0.33	16	HA	K - 04	13	84.6154	37.5534
0.33	16	HA	K - 01	1072	13.806	34.5124				0.33	16	HA	K - 05	15	86.6667	35.1866
0.33	16	HA	K - 02	1181	10.4149	30.5583				0.33	16	HA	K - 06	13	100	0
0.33	16	HA	K - 03	1182	9.64467	29.5328				0.33	16	HA	K - 07	210	69.5238	46.1406
0.33	16	HA	K - 04	1341	7.23341	25.9137				0.33	16	HA	K - 08	13	100	0
0.33	16	HA	K - 05	1392	11.0632	31.3789				0.33	16	HA	L - 01	7	71.4286	48.795
0.33	16	HA	K - 06	1355	9.37269	29.1556				0.33	16	HA	L - 02	3	100	0
0.33	16	HA	K - 07	1304	58.1288	49.3537				0.33	16	HA	L - 03	12	83.3333	38.9249
0.33	16	HA	K - 08	1428	41.8067	49.3414				0.33	16	HA	L - 04	11	81.8182	40.452
0.33	16	HA	L - 01	1020	8.03922	27.2033				0.33	16	HA	L - 05	11	63.6364	50.4525
0.33	16	HA	L - 02	1264	7.83228	26.8785				0.33	16	HA	L - 06	18	61.1111	50.1631
0.33	16	HA	L - 03	1449	7.17736	25.8202				0.33	16	HA	L - 07	29	72.4138	45.4859
0.33	16	HA	L - 04	1292	9.59752	29.4671				0.33	16	HA	L - 08	14	85.7143	36.3137
0.33	16	HA	L - 05	1357	9.43257	29.2389				0.33	16	HA	M - 01	12	91.6667	28.8675
0.33	16	HA	L - 06	1343	10.7967	31.0455				0.33	16	HA	M - 02	11	81.8182	40.452
0.33	16	HA	L - 07	1386	44.3723	49.7002				0.33	16	HA	M - 03	16	93.75	25
0.33	16	HA	L - 08	1293	29.621	45.6762				0.33	16	HA	M - 04	5	60	54.7723
0.33	16	HA	M - 01	1093	22.4154	41.7215				0.33	16	HA	M - 05	13	76.9231	43.8529
0.33	16	HA	M - 02	1170	14.188	34.9077				0.33	16	HA	M - 06	10	80	42.1637
0.33	16	HA	M - 03	1222	11.4566	31.8628				0.33	16	HA	N - 01	12	83.3333	38.9249
0.33	16	HA	M - 04	1373	6.91916	25.3872				0.33	16	HA	N - 02	15	86.6667	35.1866
0.33	16	HA	M - 05	1332	14.7898	35.5132				0.33	16	HA	N - 03	7	85.7143	37.7964
0.33	16	HA	M - 06	1234	11.7504	32.2151				0.33	16	HA	N - 04	18	72.2222	46.0889
0.33	16	HA	N - 01	1113	11.4106	31.8083				0.33	16	HA	N - 05	15	80	41.4039
0.33	16	HA	N - 02	1144	14.3357	35.0589				0.33	16	HA	N - 06	8	50	53.4522
0.33	16	HA	N - 03	1316	6.45897	24.5894				0.33	16	HA	O - 01	8	100	0
0.33	16	HA	N - 04	1408	8.02557	27.1785				0.33	16	HA	O - 02	6	83.3333	40.8248
0.33	16	HA	N - 05	1327	13.3384	34.0117				0.33	16	HA	O - 03	10	100	0
0.33	16	HA	N - 06	1384	8.59827	28.044				0.33	16	HA	O - 04	19	73.6842	45.2414
0.33	16	HA	O - 01	1066	10.0375	30.0641				0.33	16	HA	O - 05	7	42.8571	53.4522
0.33	16	HA	O - 02	1138	12.5659	33.161				0.33	16	HA	O - 06	16	81.25	40.3113
0.33	16	HA	O - 03	1232	9.41558	29.2164				0.33	16	HA	O - 07	10	100	0
0.33	16	HA	O - 04	1294	11.592	32.0252				0.33	16	HA	O - 08	21	76.1905	43.6436
0.33	16	HA	O - 05	1338	6.65172	24.9277				0.33	16	MECP	K - 09	21	57.1429	50.7093
0.33	16	HA	O - 06	1291	9.06274	28.719				0.33	16	MECP	K - 10	15	46.6667	51.6398
0.33	16	HA	O - 07	1296	28.5494	45.1824				0.33	16	MECP	K - 11	7	14.2857	37.7964
0.33	16	HA	O - 08	1229	19.7722	39.8443				0.33	16	MECP	K - 12	25	56	50.6623
0.33	16	MECP	K - 09	1322	5.67322	23.1418				0.33	16	MECP	K - 13	8	37.5	51.7549
0.33	16	MECP	K - 10	1377	4.64779	21.0594				0.33	16	MECP	K - 14	16	25	44.7214
0.33	16	MECP	K - 11	216	5.55556	22.9594				0.33	16	MECP	K - 15	29	58.6207	50.123
0.33	16	MECP	K - 12	1381	10.3548	30.4784				0.33	16	MECP	K - 16	15	33.3333	48.795
0.33	16	MECP	K - 13	1411	4.39405	20.5035				0.33	16	MECP	L - 09	5	20	44.7214
0.33	16	MECP	K - 14	1462	3.96717	19.5253				0.33	16	MECP	L - 10	22	68.1818	47.6731
0.33	16	MECP	K - 15	1434	5.99721	23.7518				0.33	16	MECP	L - 11	34	73.5294	44.7811
0.33	16	MECP	K - 16	1347	3.415	18.1682				0.33	16	MECP	L - 12	24	45.8333	50.8977
0.33	16	MECP	L - 09	1313	3.12262	17.3995				0.33	16	MECP	L - 13	30	40	49.8273
0.33	16	MECP	L - 10	1325	6.86792	25.3003				0.33	16	MECP	L - 14	34	38.2353	49.327
0.33	16	MECP	L - 11	1434	13.1799	33.839				0.33	16	MECP	L - 15	14	64.2857	49.7245
0.33	16	MECP	L - 12	1352	15.1627	35.8792				0.33	16	MECP	L - 16	14	42.8571	51.3553
0.33	16	MECP	L - 13	1385	5.05415	21.9139				0.33	16	MECP	M - 09	27	62.963	49.2103
0.33	16	MECP	L - 14	1350	4.51852	20.7787				0.33	16	MECP	M - 10	30	56.6667	50.4007
0.33	16	MECP	L - 15	1429	4.05878	19.7402				0.33	16	MECP	M - 11	14	64.2857	49.7245
0.33	16	MECP	L - 16	1403	4.34783	20.4004				0.33	16	MECP	M - 12	28	42.8571	50.3953
0.33	16	MECP	M - 09	1336	5.83832	23.4554				0.33	16	MECP	M - 13	17	41.1765	50.73
0.33	16	MECP	M - 10	1277	5.55991	22.9236				0.33	16	MECP	M - 14	19	52.6316	51.2989
0.33	16	MECP	M - 11	1365	7.98535	27.1166				0.33	16	MECP	M - 15	23	56.5217	50.687
0.33	16	MECP	M - 12	1325	13.8868	34.5939				0.33	16	MECP	M - 16	24	54.1667	50.8977
0.33	16	MECP	M - 13	1283	4.28683	20.2639				0.33	16	MECP	N - 09	20	65	48.936
0.33	16	MECP	M - 14	1384	5.0578	21.9214				0.33	16	MECP	N - 10	18	55.5556	51.131
0.33	16	MECP	M - 15	1438	3.82476	19.186				0.33	16	MECP	N - 11	18	55.5556	51.131
0.33	16	MECP	M - 16	1448	5.17956	22.1691				0.33	16	MECP	N - 12	21	52.381	51.1766
0.33	16	MECP	N - 09	1278	6.41628	24.5139				0.33	16	MECP	N - 13	21	57.1429	50.7093
0.33	16	MECP	N - 10	1303	5.14198	22.0937				0.33	16	MECP	N - 14	11	72.7273	46.7099
0.33	16	MECP	N - 11	1372	10.2041	30.2812				0.33	16	MECP	N - 15	23	56.5217	50.687
0.33	16	MECP	N - 12	1440	10.2083	30.2863				0.33	16	MECP	N - 16	18	50	51.4496
0.33	16	MECP	N - 13	1293	4.94973	21.6988				0.33	16	MECP	O - 09	11	27.2727	46.7099
0.33	16	MECP	N - 14	1336	3.81737	19.1687				0.33	16	MECP	O - 10	24	54.1667	50.8977
0.33	16	MECP	N - 15	1481	3.98379	19.5644				0.33	16	MECP	O - 11	5	20	44.7214
0.33	16	MECP	N - 16	1396	3.72493	18.944				0.33	16	MECP	O - 12	15	66.6667	48.795
0.33	16	MECP	O - 09	1238	4.6042	20.9661				0.33	16	MECP	O - 13	15	60	50.7093
0.33	16	MECP	O - 10	1325	6.56604	24.7781				0.33	16	MECP	O - 14	23	65.2174	48.6985
0.33	16	MECP	O - 11	1413	2.19391	14.6537				0.33	16	MECP	O - 15	13	53.8462	51.8875
0.33	16	MECP	O - 12	1525	3.14754	17.4656				0.33	16	MECP	O - 16	5	60	54.7723
0.33	16	MECP	O - 13	1442	4.43828	20.6016				0.33	16	TFEB	K - 21	22	54.5455	50.9647
0.33	16	MECP	O - 14	1385	4.54874	20.8446				0.33	16	TFEB	K - 22	24	54.1667	50.8977
0.33	16	MECP	O - 15	1406	5.04979	21.9048				0.33	16	TFEB	K - 23	50	64	48.4873
0.33	16	MECP	O - 16	999	3.9039	19.3785				0.33	16	TFEB	K - 24	29	51.7241	50.8548
0.33	16	TFEB	K - 21	1492	8.44504	27.8155				0.33	16	TFEB	L - 21	19	42.1053	50.7257
0.33	16	TFEB	K - 22	1375	6.54545	24.7416				0.33	16	TFEB	L - 22	12	83.3333	38.9249
0.33	16	TFEB	K - 23	1478	11.8403	32.3194				0.33	16	TFEB	L - 23	41	65.8537	48.0091
0.33	16	TFEB	K - 24	1442	7.00416	25.5306				0.33	16	TFEB	L - 24	6	83.3333	40.8248
0.33	16	TFEB	L - 21	1335	6.51685	24.6916				0.33	16	TFEB	M - 17	11	72.7273	46.7099
0.33	16	TFEB	L - 22	1369	5.91673	23.6024				0.33	16	TFEB	M - 18	15	33.3333	48.795
0.33	16	TFEB	L - 23	1411	10.7016	30.9244				0.33	16	TFEB	M - 19	14	57.1429	51.3553
0.33	16	TFEB	L - 24	1113	3.59389	18.6222				0.33	16	TFEB	M - 20	6	50	54.7723
0.33	16	TFEB	M - 17	1402	3.92297	19.421				0.33	16	TFEB	M - 21	32	62.5	49.1869
0.33	16	TFEB	M - 18	1374	5.02183	21.8475				0.33	16	TFEB	M - 22	30	46.6667	50.7416
0.33	16	TFEB	M - 19	1342	5.88674	23.5464				0.33	16	TFEB	M - 23	16	62.5	50
0.33	16	TFEB	M - 20	1348	2.74481	16.3446				0.33	16	TFEB	M - 24	28	50	50.9175
0.33	16	TFEB	M - 21	1437	9.74252	29.6639				0.33	16	TFEB	N - 17	9	55.5556	52.7046
0.33	16	TFEB	M - 22	1429	7.69769	26.6648				0.33	16	TFEB	N - 18	11	45.4545	52.2233
0.33	16	TFEB	M - 23	1418	6.20592	24.1348				0.33	16	TFEB	N - 19	19	68.4211	47.7567
0.33	16	TFEB	M - 24	1344	5.80357	23.3898				0.33	16	TFEB	N - 20	11	90.9091	30.1511
0.33	16	TFEB	N - 17	1368	4.60526	20.9676				0.33	16	TFEB	N - 21	18	77.7778	42.7793
0.33	16	TFEB	N - 18	1403	4.49038	20.7167				0.33	16	TFEB	N - 22	21	61.9048	49.7613
0.33	16	TFEB	N - 19	1408	5.11364	22.0354				0.33	16	TFEB	N - 23	7	57.1429	53.4522
0.33	16	TFEB	N - 20	1391	3.37886	18.075				0.33	16	TFEB	N - 24	9	33.3333	50
0.33	16	TFEB	N - 21	1155	9.69697	29.6045				0.33	16	TFEB	O - 17	13	69.2308	48.0384
0.33	16	TFEB	N - 22	1354	5.31758	22.4467				0.33	16	TFEB	O - 18	12	66.6667	49.2366
0.33	16	TFEB	N - 23	1440	3.95833	19.5046				0.33	16	TFEB	O - 19	15	60	50.7093
0.33	16	TFEB	N - 24	1023	3.32356	17.9339				0.33	16	TFEB	O - 20	17	41.1765	50.73
0.33	16	TFEB	O - 17	1438	5.14604	22.1012				0.33	16	TFEB	O - 21	13	38.4615	50.637
0.33	16	TFEB	O - 18	1398	4.57797	20.9082				0.33	16	TFEB	O - 22	29	51.7241	50.8548
0.33	16	TFEB	O - 19	1373	4.58849	20.9312				0.33	16	TFEB	O - 23	5	20	44.7214
0.33	16	TFEB	O - 20	1341	4.02685	19.6662				0.33	16	TFEB	O - 24	26	57.6923	50.3831
0.33	16	TFEB	O - 21	1441	5.20472	22.2199				0.33	24	HA	K - 01	7	100	0
0.33	16	TFEB	O - 22	1431	6.63871	24.9045				0.33	24	HA	K - 02	9	66.6667	50
0.33	16	TFEB	O - 23	954	2.62055	15.983				0.33	24	HA	K - 03	17	88.2353	33.2106
0.33	16	TFEB	O - 24	1429	6.71798	25.0421				0.33	24	HA	K - 04	16	100	0
0.33	24	HA	K - 01	1186	9.02192	28.6616				0.33	24	HA	K - 05	18	83.3333	38.3482
0.33	24	HA	K - 02	1109	13.0748	33.7277				0.33	24	HA	K - 06	21	85.7143	35.8569
0.33	24	HA	K - 03	1269	14.0268	34.7402				0.33	24	HA	K - 07	23	65.2174	48.6985
0.33	24	HA	K - 04	1326	10.7843	31.0299				0.33	24	HA	K - 08	23	91.3043	28.8104
0.33	24	HA	K - 05	1456	11.9505	32.4494				0.33	24	HA	L - 01	23	82.6087	38.7553
0.33	24	HA	K - 06	1429	15.1155	35.8325				0.33	24	HA	L - 02	14	71.4286	46.8807
0.33	24	HA	K - 07	1438	43.7413	49.624				0.33	24	HA	L - 03	8	87.5	35.3553
0.33	24	HA	K - 08	1485	40.6734	49.139				0.33	24	HA	L - 04	11	81.8182	40.452
0.33	24	HA	L - 01	1175	17.1064	37.6725				0.33	24	HA	L - 05	15	73.3333	45.7738
0.33	24	HA	L - 02	1345	14.7212	35.4449				0.33	24	HA	L - 06	12	66.6667	49.2366
0.33	24	HA	L - 03	1194	7.53769	26.4109				0.33	24	HA	L - 07	34	73.5294	44.7811
0.33	24	HA	L - 04	1377	8.93246	28.5315				0.33	24	HA	L - 08	21	90.4762	30.0793
0.33	24	HA	L - 05	1240	11.6935	32.1473				0.33	24	HA	M - 01	15	66.6667	48.795
0.33	24	HA	L - 06	1419	9.23185	28.9577				0.33	24	HA	M - 02	15	93.3333	25.8199
0.33	24	HA	L - 07	1525	53.377	49.9022				0.33	24	HA	M - 03	21	76.1905	43.6436
0.33	24	HA	L - 08	1450	34.6207	47.5924				0.33	24	HA	M - 04	12	83.3333	38.9249
0.33	24	HA	M - 01	1245	18.3133	38.6931				0.33	24	HA	M - 05	7	100	0
0.33	24	HA	M - 02	1149	22.8024	41.9741				0.33	24	HA	M - 06	25	92	27.6887
0.33	24	HA	M - 03	1263	9.81789	29.7674				0.33	24	HA	N - 01	9	44.4444	52.7046
0.33	24	HA	M - 04	1251	15.1079	35.8269				0.33	24	HA	N - 02	9	88.8889	33.3333
0.33	24	HA	M - 05	1188	12.2896	32.8456				0.33	24	HA	N - 03	18	83.3333	38.3482
0.33	24	HA	M - 06	1303	18.1888	38.59				0.33	24	HA	N - 04	6	83.3333	40.8248
0.33	24	HA	N - 01	1288	14.7516	35.4757				0.33	24	HA	N - 05	9	77.7778	44.0959
0.33	24	HA	N - 02	1192	14.5134	35.2384				0.33	24	HA	N - 06	20	80	41.0391
0.33	24	HA	N - 03	1236	12.4595	33.0393				0.33	24	HA	O - 01	13	69.2308	48.0384
0.33	24	HA	N - 04	1371	8.3151	27.6211				0.33	24	HA	O - 02	18	55.5556	51.131
0.33	24	HA	N - 05	1459	13.9822	34.6921				0.33	24	HA	O - 03	11	90.9091	30.1511
0.33	24	HA	N - 06	1297	15.1118	35.8302				0.33	24	HA	O - 04	6	83.3333	40.8248
0.33	24	HA	O - 01	1229	12.2864	32.8415				0.33	24	HA	O - 05	12	58.3333	51.4929
0.33	24	HA	O - 02	1105	10.1357	30.1938				0.33	24	HA	O - 06	15	80	41.4039
0.33	24	HA	O - 03	1126	12.6998	33.3119				0.33	24	HA	O - 07	20	70	47.0162
0.33	24	HA	O - 04	1084	7.74908	26.7492				0.33	24	HA	O - 08	18	94.4444	23.5702
0.33	24	HA	O - 05	1123	11.2199	31.5752				0.33	24	MECP	K - 09	24	62.5	49.4535
0.33	24	HA	O - 06	1185	15.2743	35.9891				0.33	24	MECP	K - 10	31	74.1935	44.4803
0.33	24	HA	O - 07	1266	26.6193	44.2141				0.33	24	MECP	K - 11	25	56	50.6623
0.33	24	HA	O - 08	1234	20.8266	40.6233				0.33	24	MECP	K - 12	27	70.3704	46.5322
0.33	24	MECP	K - 09	1400	9.92857	29.9152				0.33	24	MECP	K - 13	22	77.2727	42.8932
0.33	24	MECP	K - 10	1372	12.2449	32.7923				0.33	24	MECP	K - 14	21	42.8571	50.7093
0.33	24	MECP	K - 11	1405	14.5196	35.2424				0.33	24	MECP	K - 15	23	39.1304	49.9011
0.33	24	MECP	K - 12	1411	11.4812	31.8908				0.33	24	MECP	K - 16	20	45	51.0418
0.33	24	MECP	K - 13	1406	6.25889	24.2308				0.33	24	MECP	L - 09	42	64.2857	48.4966
0.33	24	MECP	K - 14	1520	7.17105	25.8093				0.33	24	MECP	L - 10	29	72.4138	45.4859
0.33	24	MECP	K - 15	1424	6.46067	24.5917				0.33	24	MECP	L - 11	22	59.0909	50.3236
0.33	24	MECP	K - 16	1466	5.66166	23.1187				0.33	24	MECP	L - 12	20	55	51.0418
0.33	24	MECP	L - 09	1366	12.5183	33.1048				0.33	24	MECP	L - 13	32	78.125	42.0013
0.33	24	MECP	L - 10	1391	9.20201	28.9158				0.33	24	MECP	L - 14	26	61.5385	49.6139
0.33	24	MECP	L - 11	1453	12.5946	33.1903				0.33	24	MECP	L - 15	19	63.1579	49.5595
0.33	24	MECP	L - 12	1406	6.40114	24.486				0.33	24	MECP	L - 16	23	73.913	44.8978
0.33	24	MECP	L - 13	1514	9.70938	29.6183				0.33	24	MECP	M - 09	24	41.6667	50.361
0.33	24	MECP	L - 14	1401	6.42398	24.5267				0.33	24	MECP	M - 10	30	53.3333	50.7416
0.33	24	MECP	L - 15	1398	7.08155	25.6608				0.33	24	MECP	M - 11	30	50	50.8548
0.33	24	MECP	L - 16	1433	5.16399	22.1376				0.33	24	MECP	M - 12	15	66.6667	48.795
0.33	24	MECP	M - 09	1489	6.11148	23.9621				0.33	24	MECP	M - 13	17	76.4706	43.7237
0.33	24	MECP	M - 10	1302	6.37481	24.4397				0.33	24	MECP	M - 14	19	78.9474	41.8854
0.33	24	MECP	M - 11	1401	16.06	36.7292				0.33	24	MECP	M - 15	16	62.5	50
0.33	24	MECP	M - 12	1449	13.5956	34.286				0.33	24	MECP	M - 16	26	53.8462	50.8391
0.33	24	MECP	M - 13	1434	5.3696	22.5495				0.33	24	MECP	N - 09	36	75	43.9155
0.33	24	MECP	M - 14	1361	5.14328	22.096				0.33	24	MECP	N - 10	20	65	48.936
0.33	24	MECP	M - 15	1468	5.31335	22.4376				0.33	24	MECP	N - 11	22	81.8182	39.4771
0.33	24	MECP	M - 16	1373	6.48216	24.63				0.33	24	MECP	N - 12	30	70	46.6092
0.33	24	MECP	N - 09	1407	7.03625	25.5848				0.33	24	MECP	N - 13	18	33.3333	48.5071
0.33	24	MECP	N - 10	1271	6.60897	24.8537				0.33	24	MECP	N - 14	23	56.5217	50.687
0.33	24	MECP	N - 11	1389	10.4392	30.5878				0.33	24	MECP	N - 15	18	50	51.4496
0.33	24	MECP	N - 12	1358	10.6775	30.894				0.33	24	MECP	N - 16	23	56.5217	50.687
0.33	24	MECP	N - 13	1112	5.66547	23.1286				0.33	24	MECP	O - 09	25	60	50
0.33	24	MECP	N - 14	1369	5.84368	23.4653				0.33	24	MECP	O - 10	17	58.8235	50.73
0.33	24	MECP	N - 15	1346	6.76077	25.1165				0.33	24	MECP	O - 11	33	60.6061	49.6198
0.33	24	MECP	N - 16	1304	6.36503	24.4223				0.33	24	MECP	O - 12	9	44.4444	52.7046
0.33	24	MECP	O - 09	1255	8.04781	27.214				0.33	24	MECP	O - 13	17	58.8235	50.73
0.33	24	MECP	O - 10	1320	7.5	26.3491				0.33	24	MECP	O - 14	33	54.5455	50.565
0.33	24	MECP	O - 11	1239	7.34463	26.0973				0.33	24	MECP	O - 15	27	66.6667	48.0384
0.33	24	MECP	O - 12	1339	7.16953	25.8079				0.33	24	MECP	O - 16	26	57.6923	50.3831
0.33	24	MECP	O - 13	1052	7.79468	26.8215				0.33	24	TFEB	K - 21	40	67.5	47.4342
0.33	24	MECP	O - 14	1260	7.77778	26.7928				0.33	24	TFEB	K - 22	30	66.6667	47.9463
0.33	24	MECP	O - 15	1390	7.19424	25.8486				0.33	24	TFEB	K - 23	28	53.5714	50.7875
0.33	24	MECP	O - 16	1332	8.85886	28.4256				0.33	24	TFEB	K - 24	32	59.375	49.8991
0.33	24	TFEB	K - 18	337	65.5786	47.5818				0.33	24	TFEB	L - 21	47	82.9787	37.9883
0.33	24	TFEB	K - 21	1485	9.89899	29.8749				0.33	24	TFEB	L - 22	24	83.3333	38.0693
0.33	24	TFEB	K - 22	1518	9.74967	29.6731				0.33	24	TFEB	L - 23	26	80.7692	40.1918
0.33	24	TFEB	K - 23	1441	8.81332	28.3587				0.33	24	TFEB	L - 24	29	75.8621	43.5494
0.33	24	TFEB	K - 24	1094	8.04388	27.2096				0.33	24	TFEB	M - 17	28	78.5714	41.7855
0.33	24	TFEB	L - 21	1649	11.4008	31.7918				0.33	24	TFEB	M - 18	28	64.2857	48.795
0.33	24	TFEB	L - 22	1569	8.2218	27.4784				0.33	24	TFEB	M - 19	17	52.9412	51.4496
0.33	24	TFEB	L - 23	755	15.6291	36.3372				0.33	24	TFEB	M - 20	20	85	36.6348
0.33	24	TFEB	L - 24	1440	8.47222	27.8565				0.33	24	TFEB	M - 21	29	58.6207	50.123
0.33	24	TFEB	M - 17	1404	9.33048	29.0963				0.33	24	TFEB	M - 22	42	80.9524	39.7437
0.33	24	TFEB	M - 18	1398	6.72389	25.0525				0.33	24	TFEB	M - 23	17	52.9412	51.4496
0.33	24	TFEB	M - 19	1382	7.88712	26.9635				0.33	24	TFEB	M - 24	23	69.5652	47.0472
0.33	24	TFEB	M - 20	1621	6.90932	25.3691				0.33	24	TFEB	N - 17	28	64.2857	48.795
0.33	24	TFEB	M - 21	1491	7.3776	26.1494				0.33	24	TFEB	N - 18	47	68.0851	47.1186
0.33	24	TFEB	M - 22	1540	12.2078	32.7482				0.33	24	TFEB	N - 19	21	76.1905	43.6436
0.33	24	TFEB	M - 23	1450	9.24138	28.9709				0.33	24	TFEB	N - 20	35	68.5714	47.1008
0.33	24	TFEB	M - 24	1114	9.51526	29.3557				0.33	24	TFEB	N - 21	15	60	50.7093
0.33	24	TFEB	N - 17	1395	8.24373	27.5128				0.33	24	TFEB	N - 22	20	70	47.0162
0.33	24	TFEB	N - 18	1331	9.99249	30.0013				0.33	24	TFEB	N - 23	25	68	47.6095
0.33	24	TFEB	N - 19	1407	6.96517	25.465				0.33	24	TFEB	N - 24	21	42.8571	50.7093
0.33	24	TFEB	N - 20	1418	8.46262	27.8423				0.33	24	TFEB	O - 17	32	56.25	50.4016
0.33	24	TFEB	N - 21	1099	14.7407	35.4672				0.33	24	TFEB	O - 18	14	42.8571	51.3553
0.33	24	TFEB	N - 22	1076	9.20074	28.9171				0.33	24	TFEB	O - 19	26	69.2308	47.0679
0.33	24	TFEB	N - 23	1524	7.34908	26.1026				0.33	24	TFEB	O - 20	17	64.7059	49.2592
0.33	24	TFEB	N - 24	1313	8.3016	27.6012				0.33	24	TFEB	O - 21	23	73.913	44.8978
0.33	24	TFEB	O - 17	1122	11.7647	32.2333				0.33	24	TFEB	O - 22	34	67.6471	47.4858
0.33	24	TFEB	O - 18	1255	7.49004	26.3335				0.33	24	TFEB	O - 23	6	83.3333	40.8248
0.33	24	TFEB	O - 19	1369	8.32725	27.6395				0.33	24	TFEB	O - 24	17	52.9412	51.4496
0.33	24	TFEB	O - 20	1304	8.20552	27.4554				1	0	HA	P - 01	5789	0.621869	7.86199
0.33	24	TFEB	O - 21	1080	9.62963	29.5134				1	0	HA	P - 02	6122	0.392029	6.24945
0.33	24	TFEB	O - 22	1390	10	30.0108				1	0	HA	P - 03	6192	0.355297	5.95056
0.33	24	TFEB	O - 23	973	5.85817	23.4961				1	0	HA	P - 04	5868	0.238582	4.87907
0.33	24	TFEB	O - 24	1438	5.77191	23.3293				1	0	HA	P - 05	5645	2.67493	16.1364
1	0	HA	P - 01	5789	0.621869	7.86199				1	0	HA	P - 06	5618	2.72339	16.2779
1	0	HA	P - 02	6122	0.392029	6.24945				1	0	HA	P - 07	3721	10.6154	30.8076
1	0	HA	P - 03	6192	0.355297	5.95056				1	0	HA	P - 08	6075	2.74897	16.3519
1	0	HA	P - 04	5868	0.238582	4.87907				1	0	HA	P - 09	6005	0.399667	6.3098
1	0	HA	P - 05	5645	2.67493	16.1364				1	0	HA	P - 10	6557	0.35077	5.91264
1	0	HA	P - 06	5618	2.72339	16.2779				1	0	HA	P - 11	5881	0.323074	5.67526
1	0	HA	P - 07	3721	10.6154	30.8076				1	0	HA	P - 12	6264	0.367178	6.04887
1	0	HA	P - 08	6075	2.74897	16.3519				1	0	HA	P - 13	6014	0.665115	8.12897
1	0	HA	P - 09	6005	0.399667	6.3098				1	0	HA	P - 14	6191	0.274592	5.23338
1	0	HA	P - 10	6557	0.35077	5.91264				1	0	HA	P - 15	6332	0.157928	3.97119
1	0	HA	P - 11	5881	0.323074	5.67526				1	0	HA	P - 16	6737	0.237494	4.86791
1	0	HA	P - 12	6264	0.367178	6.04887				1	0	HA	P - 17	6027	0.033184	1.8215
1	0	HA	P - 13	6014	0.665115	8.12897				1	0	HA	P - 18	5113	0.547624	7.38059
1	0	HA	P - 14	6191	0.274592	5.23338				1	0	HA	P - 19	4454	0.202066	4.49113
1	0	HA	P - 15	6332	0.157928	3.97119				1	0	HA	P - 20	4431	0.0451365	2.1243
1	0	HA	P - 16	6737	0.237494	4.86791				1	0	HA	P - 21	5646	2.92242	16.8449
1	0	HA	P - 17	6027	0.033184	1.8215				1	0	HA	P - 22	4933	0.0810866	2.8467
1	0	HA	P - 18	5113	0.547624	7.38059				1	0	HA	P - 23	6331	0.0789765	2.80939
1	0	HA	P - 19	4454	0.202066	4.49113				1	0	HA	P - 24	5956	0.520484	7.19626
1	0	HA	P - 20	4431	0.0451365	2.1243				1	0	MECP	P - 01	5789	0.621869	7.86199
1	0	HA	P - 21	5646	2.92242	16.8449				1	0	MECP	P - 02	6122	0.392029	6.24945
1	0	HA	P - 22	4933	0.0810866	2.8467				1	0	MECP	P - 03	6192	0.355297	5.95056
1	0	HA	P - 23	6331	0.0789765	2.80939				1	0	MECP	P - 04	5868	0.238582	4.87907
1	0	HA	P - 24	5956	0.520484	7.19626				1	0	MECP	P - 05	5645	2.67493	16.1364
1	0	MECP	P - 01	5789	0.621869	7.86199				1	0	MECP	P - 06	5618	2.72339	16.2779
1	0	MECP	P - 02	6122	0.392029	6.24945				1	0	MECP	P - 07	3721	10.6154	30.8076
1	0	MECP	P - 03	6192	0.355297	5.95056				1	0	MECP	P - 08	6075	2.74897	16.3519
1	0	MECP	P - 04	5868	0.238582	4.87907				1	0	MECP	P - 09	6005	0.399667	6.3098
1	0	MECP	P - 05	5645	2.67493	16.1364				1	0	MECP	P - 10	6557	0.35077	5.91264
1	0	MECP	P - 06	5618	2.72339	16.2779				1	0	MECP	P - 11	5881	0.323074	5.67526
1	0	MECP	P - 07	3721	10.6154	30.8076				1	0	MECP	P - 12	6264	0.367178	6.04887
1	0	MECP	P - 08	6075	2.74897	16.3519				1	0	MECP	P - 13	6014	0.665115	8.12897
1	0	MECP	P - 09	6005	0.399667	6.3098				1	0	MECP	P - 14	6191	0.274592	5.23338
1	0	MECP	P - 10	6557	0.35077	5.91264				1	0	MECP	P - 15	6332	0.157928	3.97119
1	0	MECP	P - 11	5881	0.323074	5.67526				1	0	MECP	P - 16	6737	0.237494	4.86791
1	0	MECP	P - 12	6264	0.367178	6.04887				1	0	MECP	P - 17	6027	0.033184	1.8215
1	0	MECP	P - 13	6014	0.665115	8.12897				1	0	MECP	P - 18	5113	0.547624	7.38059
1	0	MECP	P - 14	6191	0.274592	5.23338				1	0	MECP	P - 19	4454	0.202066	4.49113
1	0	MECP	P - 15	6332	0.157928	3.97119				1	0	MECP	P - 20	4431	0.0451365	2.1243
1	0	MECP	P - 16	6737	0.237494	4.86791				1	0	MECP	P - 21	5646	2.92242	16.8449
1	0	MECP	P - 17	6027	0.033184	1.8215				1	0	MECP	P - 22	4933	0.0810866	2.8467
1	0	MECP	P - 18	5113	0.547624	7.38059				1	0	MECP	P - 23	6331	0.0789765	2.80939
1	0	MECP	P - 19	4454	0.202066	4.49113				1	0	MECP	P - 24	5956	0.520484	7.19626
1	0	MECP	P - 20	4431	0.0451365	2.1243				1	0	TFEB	P - 01	5789	0.621869	7.86199
1	0	MECP	P - 21	5646	2.92242	16.8449				1	0	TFEB	P - 02	6122	0.392029	6.24945
1	0	MECP	P - 22	4933	0.0810866	2.8467				1	0	TFEB	P - 03	6192	0.355297	5.95056
1	0	MECP	P - 23	6331	0.0789765	2.80939				1	0	TFEB	P - 04	5868	0.238582	4.87907
1	0	MECP	P - 24	5956	0.520484	7.19626				1	0	TFEB	P - 05	5645	2.67493	16.1364
1	0	TFEB	P - 01	5789	0.621869	7.86199				1	0	TFEB	P - 06	5618	2.72339	16.2779
1	0	TFEB	P - 02	6122	0.392029	6.24945				1	0	TFEB	P - 07	3721	10.6154	30.8076
1	0	TFEB	P - 03	6192	0.355297	5.95056				1	0	TFEB	P - 08	6075	2.74897	16.3519
1	0	TFEB	P - 04	5868	0.238582	4.87907				1	0	TFEB	P - 09	6005	0.399667	6.3098
1	0	TFEB	P - 05	5645	2.67493	16.1364				1	0	TFEB	P - 10	6557	0.35077	5.91264
1	0	TFEB	P - 06	5618	2.72339	16.2779				1	0	TFEB	P - 11	5881	0.323074	5.67526
1	0	TFEB	P - 07	3721	10.6154	30.8076				1	0	TFEB	P - 12	6264	0.367178	6.04887
1	0	TFEB	P - 08	6075	2.74897	16.3519				1	0	TFEB	P - 13	6014	0.665115	8.12897
1	0	TFEB	P - 09	6005	0.399667	6.3098				1	0	TFEB	P - 14	6191	0.274592	5.23338
1	0	TFEB	P - 10	6557	0.35077	5.91264				1	0	TFEB	P - 15	6332	0.157928	3.97119
1	0	TFEB	P - 11	5881	0.323074	5.67526				1	0	TFEB	P - 16	6737	0.237494	4.86791
1	0	TFEB	P - 12	6264	0.367178	6.04887				1	0	TFEB	P - 17	6027	0.033184	1.8215
1	0	TFEB	P - 13	6014	0.665115	8.12897				1	0	TFEB	P - 18	5113	0.547624	7.38059
1	0	TFEB	P - 14	6191	0.274592	5.23338				1	0	TFEB	P - 19	4454	0.202066	4.49113
1	0	TFEB	P - 15	6332	0.157928	3.97119				1	0	TFEB	P - 20	4431	0.0451365	2.1243
1	0	TFEB	P - 16	6737	0.237494	4.86791				1	0	TFEB	P - 21	5646	2.92242	16.8449
1	0	TFEB	P - 17	6027	0.033184	1.8215				1	0	TFEB	P - 22	4933	0.0810866	2.8467
1	0	TFEB	P - 18	5113	0.547624	7.38059				1	0	TFEB	P - 23	6331	0.0789765	2.80939
1	0	TFEB	P - 19	4454	0.202066	4.49113				1	0	TFEB	P - 24	5956	0.520484	7.19626
1	0	TFEB	P - 20	4431	0.0451365	2.1243				1	8	HA	F - 01	40	82.5	38.4808
1	0	TFEB	P - 21	5646	2.92242	16.8449				1	8	HA	F - 02	37	86.4865	34.6583
1	0	TFEB	P - 22	4933	0.0810866	2.8467				1	8	HA	F - 05	94	41.4894	49.5346
1	0	TFEB	P - 23	6331	0.0789765	2.80939				1	8	HA	F - 06	108	45.3704	50.0173
1	0	TFEB	P - 24	5956	0.520484	7.19626				1	8	HA	F - 07	78	74.359	43.9477
1	8	HA	F - 01	1041	16.2344	36.8943				1	8	HA	F - 08	39	71.7949	45.5881
1	8	HA	F - 02	1248	15.0641	35.7842				1	8	HA	G - 05	54	85.1852	35.8583
1	8	HA	F - 05	1382	55.644	49.6984				1	8	HA	G - 06	60	76.6667	42.6522
1	8	HA	F - 06	764	55.4974	49.7294				1	8	HA	G - 07	47	70.2128	46.2267
1	8	HA	F - 07	1417	21.5949	41.1624				1	8	HA	G - 08	65	73.8462	44.2893
1	8	HA	F - 08	1196	13.4615	34.1455				1	8	HA	H - 05	38	73.6842	44.6258
1	8	HA	G - 05	1192	23.2383	42.2529				1	8	HA	H - 06	33	78.7879	41.5149
1	8	HA	G - 06	1208	23.096	42.1622				1	8	HA	H - 07	63	87.3016	33.563
1	8	HA	G - 07	1221	19.7379	39.8184				1	8	HA	H - 08	43	60.4651	49.4712
1	8	HA	G - 08	1203	20.8645	40.6509				1	8	HA	I - 01	310	64.8387	47.8246
1	8	HA	H - 05	1301	20.907	40.6801				1	8	HA	I - 02	67	80.597	39.8437
1	8	HA	H - 06	1320	14.4697	35.1928				1	8	HA	I - 06	77	81.8182	38.8224
1	8	HA	H - 07	1205	18.5892	38.9181				1	8	HA	J - 01	57	75.4386	43.4277
1	8	HA	H - 08	1254	15.3907	36.1004				1	8	HA	J - 02	53	83.0189	37.906
1	8	HA	I - 01	1140	54.2105	49.8443				1	8	HA	J - 06	105	76.1905	42.796
1	8	HA	I - 02	1238	32.7948	46.9656				1	8	MECP	F - 09	56	23.2143	42.6021
1	8	HA	I - 06	1248	45.1122	49.7805				1	8	MECP	F - 10	48	14.5833	35.6674
1	8	HA	J - 01	1224	33.0065	47.0429				1	8	MECP	F - 11	86	46.5116	50.1707
1	8	HA	J - 02	1272	25.1572	43.4087				1	8	MECP	F - 12	101	51.4851	50.2272
1	8	HA	J - 06	1254	46.4115	49.891				1	8	MECP	F - 15	67	14.9254	35.9028
1	8	MECP	F - 09	1257	2.14797	14.5035				1	8	MECP	F - 16	53	35.8491	48.4146
1	8	MECP	F - 10	1335	1.79775	13.2919				1	8	MECP	G - 09	72	11.1111	31.6475
1	8	MECP	F - 11	1253	38.4677	48.6713				1	8	MECP	G - 10	68	10.2941	30.6141
1	8	MECP	F - 12	1321	35.352	47.8243				1	8	MECP	G - 11	62	24.1935	43.1751
1	8	MECP	F - 15	1305	2.29885	14.9924				1	8	MECP	G - 12	45	33.3333	47.6731
1	8	MECP	F - 16	1368	4.16667	19.9899				1	8	MECP	G - 13	50	22	41.8452
1	8	MECP	G - 09	1166	1.97256	13.9115				1	8	MECP	G - 14	54	16.6667	37.6177
1	8	MECP	G - 10	1189	1.51388	12.2156				1	8	MECP	G - 15	61	16.3934	37.3288
1	8	MECP	G - 11	1376	3.48837	18.3552				1	8	MECP	G - 16	35	25.7143	44.344
1	8	MECP	G - 12	1217	4.51931	20.7813				1	8	MECP	H - 09	51	19.6078	40.0979
1	8	MECP	G - 13	1330	3.23308	17.6944				1	8	MECP	H - 10	44	9.09091	29.0803
1	8	MECP	G - 14	1248	2.40385	15.323				1	8	MECP	H - 11	48	6.25	24.4623
1	8	MECP	G - 15	1309	1.68067	12.8596				1	8	MECP	H - 12	70	24.2857	43.1906
1	8	MECP	G - 16	1237	2.34438	15.137				1	8	MECP	H - 13	63	19.0476	39.5831
1	8	MECP	H - 09	1217	3.04026	17.1763				1	8	MECP	H - 14	60	23.3333	42.6522
1	8	MECP	H - 10	1076	1.48699	12.1088				1	8	MECP	H - 15	58	24.1379	43.1657
1	8	MECP	H - 11	1223	1.71709	12.9961				1	8	MECP	H - 16	22	18.1818	39.4771
1	8	MECP	H - 12	1307	4.1316	19.9096				1	8	MECP	I - 09	51	35.2941	48.264
1	8	MECP	H - 13	1343	2.60611	15.9376				1	8	MECP	I - 10	57	19.2982	39.8147
1	8	MECP	H - 14	1387	3.5328	18.4674				1	8	MECP	I - 11	81	28.3951	45.3723
1	8	MECP	H - 15	1310	2.59542	15.9059				1	8	MECP	I - 12	71	25.3521	43.8123
1	8	MECP	H - 16	1242	2.25443	14.8505				1	8	MECP	I - 13	86	26.7442	44.5221
1	8	MECP	I - 09	1120	4.73214	21.242				1	8	MECP	I - 14	91	25.2747	43.6995
1	8	MECP	I - 10	1242	3.1401	17.4469				1	8	MECP	I - 15	90	34.4444	47.7849
1	8	MECP	I - 11	1292	8.04954	27.2164				1	8	MECP	I - 16	75	28	45.2022
1	8	MECP	I - 12	1309	6.5699	24.785				1	8	MECP	J - 09	90	16.6667	37.4766
1	8	MECP	I - 13	1309	5.57678	22.956				1	8	MECP	J - 10	49	16.3265	37.3438
1	8	MECP	I - 14	1378	3.19303	17.5878				1	8	MECP	J - 11	76	23.6842	42.797
1	8	MECP	I - 15	1014	17.0611	37.6355				1	8	MECP	J - 12	82	23.1707	42.4519
1	8	MECP	I - 16	1303	9.97698	29.9808				1	8	MECP	J - 13	64	31.25	46.7177
1	8	MECP	J - 09	1205	3.15353	17.4832				1	8	MECP	J - 14	71	29.5775	45.9639
1	8	MECP	J - 10	1204	2.32558	15.0778				1	8	MECP	J - 15	94	28.7234	45.4898
1	8	MECP	J - 11	1286	3.49922	18.3832				1	8	MECP	J - 16	84	33.3333	47.4236
1	8	MECP	J - 12	1364	4.17889	20.018				1	8	TFEB	F - 17	49	22.449	42.157
1	8	MECP	J - 13	1379	3.9884	19.5758				1	8	TFEB	F - 18	35	37.1429	49.0241
1	8	MECP	J - 14	1273	6.99136	25.5102				1	8	TFEB	F - 21	238	55.8824	49.7574
1	8	MECP	J - 15	1333	6.30158	24.3082				1	8	TFEB	F - 22	100	30	46.0566
1	8	MECP	J - 16	1324	6.571	24.7868				1	8	TFEB	F - 23	55	29.0909	45.8368
1	8	TFEB	F - 17	1190	3.27731	17.8117				1	8	TFEB	F - 24	67	25.3731	43.843
1	8	TFEB	F - 18	1379	3.91588	19.4043				1	8	TFEB	G - 18	137	60.5839	49.0463
1	8	TFEB	F - 21	1162	45.0947	49.7802				1	8	TFEB	G - 19	148	48.6486	50.1515
1	8	TFEB	F - 22	1384	9.68208	29.5821				1	8	TFEB	G - 20	126	34.9206	47.8622
1	8	TFEB	F - 23	1366	4.90483	21.6048				1	8	TFEB	G - 21	83	36.1446	48.334
1	8	TFEB	F - 24	1399	3.1451	17.4596				1	8	TFEB	G - 22	84	28.5714	45.4467
1	8	TFEB	G - 18	569	55.3603	49.7556				1	8	TFEB	G - 23	93	29.0323	45.6371
1	8	TFEB	G - 19	1282	30.2652	45.9585				1	8	TFEB	G - 24	38	34.2105	48.0783
1	8	TFEB	G - 20	1389	20.6623	40.5029				1	8	TFEB	H - 17	30	36.6667	49.0133
1	8	TFEB	G - 21	1327	6.78222	25.1535				1	8	TFEB	H - 18	53	26.4151	44.5099
1	8	TFEB	G - 22	1307	4.51415	20.7694				1	8	TFEB	H - 19	98	55.102	49.9947
1	8	TFEB	G - 23	1301	5.84166	23.462				1	8	TFEB	H - 20	122	47.541	50.1454
1	8	TFEB	G - 24	1295	3.24324	17.7214				1	8	TFEB	H - 21	40	30	46.4095
1	8	TFEB	H - 17	761	42.4442	49.4583				1	8	TFEB	H - 22	50	22	41.8452
1	8	TFEB	H - 18	718	40.1114	49.0466				1	8	TFEB	H - 23	66	30.303	46.309
1	8	TFEB	H - 19	1307	34.6595	47.6068				1	8	TFEB	H - 24	38	34.2105	48.0783
1	8	TFEB	H - 20	1164	25.945	43.8521				1	8	TFEB	I - 17	46	26.087	44.3961
1	8	TFEB	H - 21	1295	2.7027	16.2225				1	8	TFEB	I - 18	24	25	44.2326
1	8	TFEB	H - 22	1299	2.69438	16.1982				1	8	TFEB	I - 21	52	28.8462	45.7467
1	8	TFEB	H - 23	1328	3.01205	17.0983				1	8	TFEB	I - 22	26	34.6154	48.5165
1	8	TFEB	H - 24	1294	2.70479	16.2286				1	8	TFEB	I - 23	43	46.5116	50.4685
1	8	TFEB	I - 17	1338	3.21375	17.6431				1	8	TFEB	I - 24	31	48.3871	50.8001
1	8	TFEB	I - 18	1280	2.5	15.6186				1	8	TFEB	J - 17	58	31.0345	46.6675
1	8	TFEB	I - 21	1437	7.51566	26.3736				1	8	TFEB	J - 18	38	34.2105	48.0783
1	8	TFEB	I - 22	1325	3.39623	18.12				1	8	TFEB	J - 19	97	46.3918	50.1287
1	8	TFEB	I - 23	1380	9.05797	28.7115				1	8	TFEB	J - 21	103	26.2136	44.1947
1	8	TFEB	I - 24	1339	5.07842	21.9639				1	8	TFEB	J - 22	104	26.9231	44.5708
1	8	TFEB	J - 17	1278	4.77308	21.328				1	8	TFEB	J - 23	57	26.3158	44.4262
1	8	TFEB	J - 18	1350	2.81481	16.5457				1	8	TFEB	J - 24	45	53.3333	50.4525
1	8	TFEB	J - 19	1374	34.2067	47.4575				1	16	HA	F - 01	55	83.6364	37.3355
1	8	TFEB	J - 21	1445	6.85121	25.271				1	16	HA	F - 02	66	93.9394	24.0435
1	8	TFEB	J - 22	1282	4.52418	20.7915				1	16	HA	F - 05	124	24.1935	42.9993
1	8	TFEB	J - 23	1216	4.60526	20.9685				1	16	HA	F - 07	63	82.5397	38.2677
1	8	TFEB	J - 24	1396	7.16332	25.7972				1	16	HA	F - 08	56	87.5	33.3712
1	16	HA	F - 01	934	29.015	45.4075				1	16	HA	G - 05	83	86.747	34.1127
1	16	HA	F - 02	1132	26.9435	44.3862				1	16	HA	G - 06	56	78.5714	41.4039
1	16	HA	F - 05	1360	42.5735	49.4636				1	16	HA	G - 07	82	84.1463	36.7491
1	16	HA	F - 07	1372	23.2507	42.2585				1	16	HA	G - 08	91	84.6154	36.28
1	16	HA	F - 08	1414	21.8529	41.3394				1	16	HA	H - 05	64	87.5	33.3333
1	16	HA	G - 05	1404	35.0427	47.7274				1	16	HA	H - 06	64	85.9375	35.0382
1	16	HA	G - 06	1347	24.4989	43.024				1	16	HA	H - 07	82	86.5854	34.2907
1	16	HA	G - 07	1307	24.7896	43.1956				1	16	HA	H - 08	70	87.1429	33.7142
1	16	HA	G - 08	1339	27.1098	44.4693				1	16	HA	I - 01	209	74.1627	43.8791
1	16	HA	H - 05	1404	36.8234	48.2497				1	16	HA	I - 02	82	90.2439	29.8546
1	16	HA	H - 06	1398	32.1173	46.7094				1	16	HA	I - 06	271	80.4428	39.7374
1	16	HA	H - 07	1286	28.2271	45.0279				1	16	HA	J - 01	95	84.2105	36.6577
1	16	HA	H - 08	1356	26.1799	43.9776				1	16	HA	J - 02	83	91.5663	27.9582
1	16	HA	I - 01	464	62.5	48.4645				1	16	HA	J - 05	229	72.0524	44.9725
1	16	HA	I - 02	1137	43.7115	49.6248				1	16	HA	J - 06	110	80	40.1831
1	16	HA	I - 06	1379	63.6693	48.1127				1	16	MECP	F - 09	111	55.8559	49.8811
1	16	HA	J - 01	1050	39.1429	48.8302				1	16	MECP	F - 10	48	41.6667	49.8224
1	16	HA	J - 02	1143	42.9571	49.5232				1	16	MECP	F - 11	159	71.6981	45.1889
1	16	HA	J - 05	696	60.0575	49.0133				1	16	MECP	F - 12	109	60.5505	49.1
1	16	HA	J - 06	1383	52.2054	49.9694				1	16	MECP	F - 15	85	45.8824	50.1259
1	16	MECP	F - 09	1239	12.7522	33.3692				1	16	MECP	F - 16	70	52.8571	50.2787
1	16	MECP	F - 10	1334	5.997	23.752				1	16	MECP	G - 09	62	51.6129	50.3819
1	16	MECP	F - 11	818	56.7237	49.5762				1	16	MECP	G - 10	87	56.3218	49.8863
1	16	MECP	F - 12	1386	41.6306	49.3123				1	16	MECP	G - 11	78	57.6923	49.7245
1	16	MECP	F - 15	1423	9.2059	28.9211				1	16	MECP	G - 12	97	37.1134	48.5618
1	16	MECP	F - 16	1391	9.13012	28.8141				1	16	MECP	G - 13	120	53.3333	50.0979
1	16	MECP	G - 09	1372	6.63265	24.8943				1	16	MECP	G - 14	76	50	50.3322
1	16	MECP	G - 10	1302	9.75422	29.6809				1	16	MECP	G - 15	121	57.0248	49.7099
1	16	MECP	G - 11	1275	11.2941	31.6645				1	16	MECP	G - 16	57	49.1228	50.4367
1	16	MECP	G - 12	1255	11.3147	31.6899				1	16	MECP	H - 09	62	50	50.4082
1	16	MECP	G - 13	1387	14.1312	34.8469				1	16	MECP	H - 10	75	53.3333	50.2247
1	16	MECP	G - 14	1408	8.94886	28.5549				1	16	MECP	H - 11	71	56.338	49.9497
1	16	MECP	G - 15	1267	13.4964	34.1821				1	16	MECP	H - 12	99	52.5253	50.1903
1	16	MECP	G - 16	1322	8.01815	27.1677				1	16	MECP	H - 13	73	58.9041	49.5413
1	16	MECP	H - 09	1300	6.84615	25.2633				1	16	MECP	H - 14	45	53.3333	50.4525
1	16	MECP	H - 10	1324	9.81873	29.768				1	16	MECP	H - 15	133	51.1278	50.1763
1	16	MECP	H - 11	1379	9.49964	29.3316				1	16	MECP	H - 16	97	62.8866	48.5618
1	16	MECP	H - 12	1333	12.153	32.6865				1	16	MECP	I - 09	103	64.0777	48.2119
1	16	MECP	H - 13	1407	9.95025	29.9442				1	16	MECP	I - 10	86	47.6744	50.2388
1	16	MECP	H - 14	1359	8.31494	27.621				1	16	MECP	I - 11	111	58.5586	49.4855
1	16	MECP	H - 15	1400	13.5	34.1846				1	16	MECP	I - 12	106	45.283	50.0135
1	16	MECP	H - 16	1354	11.6691	32.1171				1	16	MECP	I - 13	68	58.8235	49.5812
1	16	MECP	I - 09	1302	19.7389	39.8181				1	16	MECP	I - 14	65	53.8462	50.2398
1	16	MECP	I - 10	1375	11.7818	32.251				1	16	MECP	I - 15	114	54.386	50.0272
1	16	MECP	I - 11	1442	16.6436	37.26				1	16	MECP	I - 16	119	47.8992	50.1671
1	16	MECP	I - 12	1268	13.0126	33.6575				1	16	MECP	J - 09	80	60	49.2989
1	16	MECP	I - 13	1436	11.9777	32.4814				1	16	MECP	J - 10	98	58.1633	49.5827
1	16	MECP	I - 14	1312	9.60366	29.4754				1	16	MECP	J - 11	95	63.1579	48.4935
1	16	MECP	I - 15	1427	38.4723	48.67				1	16	MECP	J - 12	97	60.8247	49.0678
1	16	MECP	I - 16	1168	29.1096	45.4462				1	16	MECP	J - 13	103	53.3981	50.1283
1	16	MECP	J - 09	1380	17.3913	37.9172				1	16	MECP	J - 14	82	53.6585	50.1728
1	16	MECP	J - 10	1258	14.3879	35.1107				1	16	MECP	J - 15	99	67.6768	47.0091
1	16	MECP	J - 11	1327	20.3466	40.2728				1	16	MECP	J - 16	101	53.4653	50.1285
1	16	MECP	J - 12	1415	15.9717	36.6473				1	16	TFEB	F - 17	154	64.2857	48.0721
1	16	MECP	J - 13	1366	12.6647	33.2699				1	16	TFEB	F - 18	130	62.3077	48.649
1	16	MECP	J - 14	1382	10.1302	30.1838				1	16	TFEB	F - 21	188	76.5957	42.4529
1	16	MECP	J - 15	1411	29.6244	45.6762				1	16	TFEB	F - 22	184	70.6522	45.6598
1	16	MECP	J - 16	1085	28.1106	44.9746				1	16	TFEB	F - 23	167	59.8802	49.1615
1	16	TFEB	F - 17	1355	19.4834	39.6219				1	16	TFEB	F - 24	131	60.3053	49.1143
1	16	TFEB	F - 18	1510	16.1589	36.8196				1	16	TFEB	G - 17	3	0	0
1	16	TFEB	F - 21	1360	45.2941	49.7964				1	16	TFEB	G - 20	184	58.1522	49.4655
1	16	TFEB	F - 22	1426	31.136	46.3212				1	16	TFEB	G - 21	140	53.5714	50.0514
1	16	TFEB	F - 23	1441	19.1534	39.3645				1	16	TFEB	G - 22	153	54.2484	49.9828
1	16	TFEB	F - 24	1004	19.9203	39.96				1	16	TFEB	G - 23	174	67.8161	46.853
1	16	TFEB	G - 17	305	61.9672	48.6265				1	16	TFEB	G - 24	182	58.7912	49.3569
1	16	TFEB	G - 20	1453	28.1487	44.9879				1	16	TFEB	H - 17	15	53.3333	51.6398
1	16	TFEB	G - 21	1293	17.4014	37.9268				1	16	TFEB	H - 19	195	63.5897	48.2416
1	16	TFEB	G - 22	1335	16.2547	36.909				1	16	TFEB	H - 20	185	69.7297	46.0674
1	16	TFEB	G - 23	1371	21.736	41.26				1	16	TFEB	H - 21	146	56.8493	49.6991
1	16	TFEB	G - 24	1366	19.1069	39.3287				1	16	TFEB	H - 22	142	69.0141	46.4072
1	16	TFEB	H - 17	1181	63.3362	48.2091				1	16	TFEB	H - 23	141	65.2482	47.7879
1	16	TFEB	H - 19	1357	39.4252	48.887				1	16	TFEB	H - 24	118	60.1695	49.1637
1	16	TFEB	H - 20	1300	42.3077	49.4238				1	16	TFEB	I - 17	91	63.7363	48.3425
1	16	TFEB	H - 21	1374	15.8661	36.5493				1	16	TFEB	I - 18	102	62.7451	48.5871
1	16	TFEB	H - 22	1497	16.0321	36.7026				1	16	TFEB	I - 21	184	71.7391	45.1496
1	16	TFEB	H - 23	1349	21.0526	40.7834				1	16	TFEB	I - 22	134	64.9254	47.8994
1	16	TFEB	H - 24	1435	16.0976	36.7637				1	16	TFEB	I - 23	172	58.1395	49.4771
1	16	TFEB	I - 17	1314	14.2314	34.9504				1	16	TFEB	I - 24	151	67.5497	46.9747
1	16	TFEB	I - 18	1403	13.8275	34.5312				1	16	TFEB	J - 17	117	67.5214	47.0309
1	16	TFEB	I - 21	1350	32.8889	46.9984				1	16	TFEB	J - 18	67	73.1343	44.6606
1	16	TFEB	I - 22	1323	17.9894	38.4245				1	16	TFEB	J - 19	170	15.2941	36.0994
1	16	TFEB	I - 23	1445	18.5467	38.8811				1	16	TFEB	J - 21	213	60.0939	49.0859
1	16	TFEB	I - 24	1353	24.4642	43.0033				1	16	TFEB	J - 22	172	61.0465	48.9069
1	16	TFEB	J - 17	1255	18.247	38.6385				1	16	TFEB	J - 23	104	63.4615	48.387
1	16	TFEB	J - 18	1436	13.3705	34.0453				1	16	TFEB	J - 24	143	63.6364	48.2737
1	16	TFEB	J - 19	429	12.1212	32.6755				1	24	HA	F - 01	56	92.8571	25.987
1	16	TFEB	J - 21	1458	25.583	43.6476				1	24	HA	F - 02	53	94.3396	23.3295
1	16	TFEB	J - 22	1490	20.0671	40.0637				1	24	HA	F - 07	51	90.1961	30.0327
1	16	TFEB	J - 23	1413	19.7452	39.8217				1	24	HA	F - 08	74	82.4324	38.3142
1	16	TFEB	J - 24	1483	17.7343	38.2088				1	24	HA	G - 05	85	92.9412	25.7656
1	24	HA	F - 01	987	30.4965	46.0626				1	24	HA	G - 06	75	89.3333	31.0768
1	24	HA	F - 02	1197	28.7385	45.2732				1	24	HA	G - 07	63	88.8889	31.6794
1	24	HA	F - 07	1365	24.7619	43.1787				1	24	HA	G - 08	80	85	35.9324
1	24	HA	F - 08	1470	26.4626	44.1284				1	24	HA	H - 05	72	94.4444	23.0669
1	24	HA	G - 05	1363	44.7542	49.7423				1	24	HA	H - 06	72	77.7778	41.8657
1	24	HA	G - 06	1346	40.2675	49.0619				1	24	HA	H - 07	87	88.5057	32.0802
1	24	HA	G - 07	1405	28.6833	45.2444				1	24	HA	H - 08	55	80	40.3687
1	24	HA	G - 08	1390	30.3597	45.9976				1	24	HA	I - 01	168	80.3571	39.8484
1	24	HA	H - 05	1525	37.5082	48.4303				1	24	HA	I - 02	226	83.1858	37.4822
1	24	HA	H - 06	1446	30.1521	45.9077				1	24	HA	I - 05	414	80.1932	39.9026
1	24	HA	H - 07	1492	32.9759	47.0283				1	24	HA	I - 06	369	76.4228	42.5057
1	24	HA	H - 08	1508	21.4854	41.0857				1	24	HA	J - 01	398	71.8593	45.0252
1	24	HA	I - 01	1047	58.6437	49.2707				1	24	HA	J - 02	85	88.2353	32.4102
1	24	HA	I - 02	1038	64.8362	47.7712				1	24	HA	J - 04	408	90.1961	29.7733
1	24	HA	I - 05	1034	70.6963	45.5375				1	24	HA	J - 05	111	81.0811	39.3435
1	24	HA	I - 06	1465	65.8703	47.4307				1	24	HA	J - 06	80	82.5	38.2364
1	24	HA	J - 01	1058	62.4764	48.4413				1	24	MECP	F - 09	85	64.7059	48.0721
1	24	HA	J - 02	1175	51.0638	50.01				1	24	MECP	F - 10	86	59.3023	49.4152
1	24	HA	J - 04	1074	77.2812	41.921				1	24	MECP	F - 11	124	50	50.2028
1	24	HA	J - 05	245	76.3265	42.5948				1	24	MECP	F - 15	139	70.5036	45.7676
1	24	HA	J - 06	1529	45.2583	49.7909				1	24	MECP	F - 16	84	64.2857	48.2035
1	24	MECP	F - 09	1375	17.7455	38.2192				1	24	MECP	G - 09	73	52.0548	50.3035
1	24	MECP	F - 10	1195	13.8912	34.6				1	24	MECP	G - 10	70	61.4286	49.0278
1	24	MECP	F - 11	1326	30.9955	46.2649				1	24	MECP	G - 11	82	60.9756	49.0807
1	24	MECP	F - 15	1417	21.4538	41.0646				1	24	MECP	G - 12	97	72.1649	45.0515
1	24	MECP	F - 16	1450	13.1034	33.7554				1	24	MECP	G - 13	65	55.3846	50.0961
1	24	MECP	G - 09	1416	12.1469	32.6787				1	24	MECP	G - 14	118	60.1695	49.1637
1	24	MECP	G - 10	1344	9.82143	29.7715				1	24	MECP	G - 15	75	57.3333	49.7924
1	24	MECP	G - 11	1396	15.3295	36.0401				1	24	MECP	G - 16	96	55.2083	49.989
1	24	MECP	G - 12	1380	17.6087	38.1032				1	24	MECP	H - 09	93	66.6667	47.396
1	24	MECP	G - 13	1383	11.4967	31.9098				1	24	MECP	H - 10	63	71.4286	45.5383
1	24	MECP	G - 14	1452	16.5289	37.1569				1	24	MECP	H - 11	76	64.4737	48.1773
1	24	MECP	G - 15	1409	12.704	33.3137				1	24	MECP	H - 12	98	62.2449	48.7267
1	24	MECP	G - 16	1373	11.9446	32.4431				1	24	MECP	H - 13	87	58.6207	49.5367
1	24	MECP	H - 09	1544	13.9896	34.6992				1	24	MECP	H - 14	86	72.093	45.1173
1	24	MECP	H - 10	1305	10.728	30.9587				1	24	MECP	H - 15	173	64.7399	47.9167
1	24	MECP	H - 11	1529	12.4918	33.0734				1	24	MECP	H - 16	128	58.5938	49.4495
1	24	MECP	H - 12	1441	17.6266	38.1179				1	24	MECP	I - 09	84	69.0476	46.5074
1	24	MECP	H - 13	1452	11.7769	32.2445				1	24	MECP	I - 10	87	64.3678	48.1688
1	24	MECP	H - 14	1105	15.2036	35.9219				1	24	MECP	I - 11	79	60.7595	49.1406
1	24	MECP	H - 15	1539	21.9623	41.4126				1	24	MECP	I - 12	132	64.3939	48.0658
1	24	MECP	H - 16	1412	16.6431	37.2599				1	24	MECP	I - 13	106	66.0377	47.5831
1	24	MECP	I - 09	1417	14.82	35.5424				1	24	MECP	I - 14	141	65.2482	47.7879
1	24	MECP	I - 10	1526	14.7444	35.4664				1	24	MECP	I - 15	124	80.6452	39.6682
1	24	MECP	I - 11	1459	16.244	36.898				1	24	MECP	I - 16	134	68.6567	46.5629
1	24	MECP	I - 12	1455	22.1306	41.5269				1	24	MECP	J - 09	107	60.7477	49.061
1	24	MECP	I - 13	1351	20.9474	40.7084				1	24	MECP	J - 10	86	73.2558	44.5221
1	24	MECP	I - 14	1421	20.6193	40.4713				1	24	MECP	J - 11	147	67.3469	47.0547
1	24	MECP	I - 15	1490	40.2013	49.0469				1	24	MECP	J - 12	117	59.8291	49.2352
1	24	MECP	I - 16	1451	37.836	48.5145				1	24	MECP	J - 13	138	72.4638	44.8324
1	24	MECP	J - 09	1505	17.8738	38.326				1	24	MECP	J - 14	137	67.8832	46.8639
1	24	MECP	J - 10	1504	19.1489	39.3604				1	24	MECP	J - 15	165	87.8788	32.7367
1	24	MECP	J - 11	1368	26.2427	44.0114				1	24	MECP	J - 16	168	81.5476	38.907
1	24	MECP	J - 12	1090	22.9358	42.0613				1	24	TFEB	F - 17	114	68.4211	46.6882
1	24	MECP	J - 13	1374	26.2737	44.0281				1	24	TFEB	F - 18	117	69.2308	46.3524
1	24	MECP	J - 14	1299	22.0939	41.5039				1	24	TFEB	F - 21	134	67.9104	46.8572
1	24	MECP	J - 15	1481	55.503	49.713				1	24	TFEB	F - 22	180	72.7778	44.6345
1	24	MECP	J - 16	1405	40.9253	49.1871				1	24	TFEB	F - 23	115	73.913	44.1031
1	24	TFEB	F - 17	1356	23.3038	42.2922				1	24	TFEB	F - 24	134	64.1791	48.1273
1	24	TFEB	F - 18	1459	17.7519	38.2238				1	24	TFEB	G - 18	14	71.4286	46.8807
1	24	TFEB	F - 21	1537	36.9551	48.284				1	24	TFEB	G - 19	210	62.381	48.5586
1	24	TFEB	F - 22	1607	29.3715	45.5605				1	24	TFEB	G - 20	143	73.4266	44.3276
1	24	TFEB	F - 23	1083	22.1607	41.552				1	24	TFEB	G - 21	108	69.4444	46.279
1	24	TFEB	F - 24	1352	22.0414	41.4679				1	24	TFEB	G - 22	118	65.2542	47.8193
1	24	TFEB	G - 18	1345	59.4052	49.1257				1	24	TFEB	G - 23	128	62.5	48.6025
1	24	TFEB	G - 19	1426	37.0968	48.3233				1	24	TFEB	G - 24	97	51.5464	50.2357
1	24	TFEB	G - 20	1177	40.6117	49.1316				1	24	TFEB	H - 18	53	45.283	50.2533
1	24	TFEB	G - 21	1087	20.6072	40.4669				1	24	TFEB	H - 19	181	67.9558	46.7941
1	24	TFEB	G - 22	1481	20.7968	40.5991				1	24	TFEB	H - 20	183	67.2131	47.0725
1	24	TFEB	G - 23	1480	18.0405	38.4655				1	24	TFEB	H - 21	163	74.2331	43.8698
1	24	TFEB	G - 24	971	19.7734	39.8496				1	24	TFEB	H - 22	116	68.9655	46.4642
1	24	TFEB	H - 18	613	54.1599	49.8673				1	24	TFEB	H - 23	118	66.9492	47.2402
1	24	TFEB	H - 19	1479	35.0237	47.7205				1	24	TFEB	H - 24	147	64.6259	47.9765
1	24	TFEB	H - 20	1513	36.9465	48.2819				1	24	TFEB	I - 17	106	75.4717	43.2299
1	24	TFEB	H - 21	1495	25.1505	43.4023				1	24	TFEB	I - 18	149	75.1678	43.3497
1	24	TFEB	H - 22	1497	16.6333	37.2503				1	24	TFEB	I - 19	226	73.8938	44.0189
1	24	TFEB	H - 23	962	22.1414	41.5414				1	24	TFEB	I - 21	131	68.7023	46.5485
1	24	TFEB	H - 24	1513	21.2822	40.9438				1	24	TFEB	I - 22	190	69.4737	46.1735
1	24	TFEB	I - 17	1464	24.112	42.7909				1	24	TFEB	I - 23	164	69.5122	46.1766
1	24	TFEB	I - 18	1396	21.7049	41.2384				1	24	TFEB	I - 24	158	58.8608	49.3651
1	24	TFEB	I - 19	1430	51.3986	49.9979				1	24	TFEB	J - 17	144	74.3056	43.8474
1	24	TFEB	I - 21	1408	21.4489	41.0613				1	24	TFEB	J - 18	140	79.2857	40.6714
1	24	TFEB	I - 22	1523	24.2285	42.8607				1	24	TFEB	J - 21	208	79.8077	40.2404
1	24	TFEB	I - 23	1321	27.4035	44.6196				1	24	TFEB	J - 22	154	66.2338	47.4456
1	24	TFEB	I - 24	1501	20.9194	40.6869				1	24	TFEB	J - 23	172	77.3256	41.9948
1	24	TFEB	J - 17	1494	22.0884	41.4981				1	24	TFEB	J - 24	136	61.7647	48.7759
1	24	TFEB	J - 18	1468	24.8638	43.2371				3	0	HA	P - 01	5789	0.621869	7.86199
1	24	TFEB	J - 21	1388	32.2046	46.7429				3	0	HA	P - 02	6122	0.392029	6.24945
1	24	TFEB	J - 22	1561	24.0871	42.7749				3	0	HA	P - 03	6192	0.355297	5.95056
1	24	TFEB	J - 23	1500	26.9333	44.3761				3	0	HA	P - 04	5868	0.238582	4.87907
1	24	TFEB	J - 24	1431	20.6848	40.5187				3	0	HA	P - 05	5645	2.67493	16.1364
3	0	HA	P - 01	5789	0.621869	7.86199				3	0	HA	P - 06	5618	2.72339	16.2779
3	0	HA	P - 02	6122	0.392029	6.24945				3	0	HA	P - 07	3721	10.6154	30.8076
3	0	HA	P - 03	6192	0.355297	5.95056				3	0	HA	P - 08	6075	2.74897	16.3519
3	0	HA	P - 04	5868	0.238582	4.87907				3	0	HA	P - 09	6005	0.399667	6.3098
3	0	HA	P - 05	5645	2.67493	16.1364				3	0	HA	P - 10	6557	0.35077	5.91264
3	0	HA	P - 06	5618	2.72339	16.2779				3	0	HA	P - 11	5881	0.323074	5.67526
3	0	HA	P - 07	3721	10.6154	30.8076				3	0	HA	P - 12	6264	0.367178	6.04887
3	0	HA	P - 08	6075	2.74897	16.3519				3	0	HA	P - 13	6014	0.665115	8.12897
3	0	HA	P - 09	6005	0.399667	6.3098				3	0	HA	P - 14	6191	0.274592	5.23338
3	0	HA	P - 10	6557	0.35077	5.91264				3	0	HA	P - 15	6332	0.157928	3.97119
3	0	HA	P - 11	5881	0.323074	5.67526				3	0	HA	P - 16	6737	0.237494	4.86791
3	0	HA	P - 12	6264	0.367178	6.04887				3	0	HA	P - 17	6027	0.033184	1.8215
3	0	HA	P - 13	6014	0.665115	8.12897				3	0	HA	P - 18	5113	0.547624	7.38059
3	0	HA	P - 14	6191	0.274592	5.23338				3	0	HA	P - 19	4454	0.202066	4.49113
3	0	HA	P - 15	6332	0.157928	3.97119				3	0	HA	P - 20	4431	0.0451365	2.1243
3	0	HA	P - 16	6737	0.237494	4.86791				3	0	HA	P - 21	5646	2.92242	16.8449
3	0	HA	P - 17	6027	0.033184	1.8215				3	0	HA	P - 22	4933	0.0810866	2.8467
3	0	HA	P - 18	5113	0.547624	7.38059				3	0	HA	P - 23	6331	0.0789765	2.80939
3	0	HA	P - 19	4454	0.202066	4.49113				3	0	HA	P - 24	5956	0.520484	7.19626
3	0	HA	P - 20	4431	0.0451365	2.1243				3	0	MECP	P - 01	5789	0.621869	7.86199
3	0	HA	P - 21	5646	2.92242	16.8449				3	0	MECP	P - 02	6122	0.392029	6.24945
3	0	HA	P - 22	4933	0.0810866	2.8467				3	0	MECP	P - 03	6192	0.355297	5.95056
3	0	HA	P - 23	6331	0.0789765	2.80939				3	0	MECP	P - 04	5868	0.238582	4.87907
3	0	HA	P - 24	5956	0.520484	7.19626				3	0	MECP	P - 05	5645	2.67493	16.1364
3	0	MECP	P - 01	5789	0.621869	7.86199				3	0	MECP	P - 06	5618	2.72339	16.2779
3	0	MECP	P - 02	6122	0.392029	6.24945				3	0	MECP	P - 07	3721	10.6154	30.8076
3	0	MECP	P - 03	6192	0.355297	5.95056				3	0	MECP	P - 08	6075	2.74897	16.3519
3	0	MECP	P - 04	5868	0.238582	4.87907				3	0	MECP	P - 09	6005	0.399667	6.3098
3	0	MECP	P - 05	5645	2.67493	16.1364				3	0	MECP	P - 10	6557	0.35077	5.91264
3	0	MECP	P - 06	5618	2.72339	16.2779				3	0	MECP	P - 11	5881	0.323074	5.67526
3	0	MECP	P - 07	3721	10.6154	30.8076				3	0	MECP	P - 12	6264	0.367178	6.04887
3	0	MECP	P - 08	6075	2.74897	16.3519				3	0	MECP	P - 13	6014	0.665115	8.12897
3	0	MECP	P - 09	6005	0.399667	6.3098				3	0	MECP	P - 14	6191	0.274592	5.23338
3	0	MECP	P - 10	6557	0.35077	5.91264				3	0	MECP	P - 15	6332	0.157928	3.97119
3	0	MECP	P - 11	5881	0.323074	5.67526				3	0	MECP	P - 16	6737	0.237494	4.86791
3	0	MECP	P - 12	6264	0.367178	6.04887				3	0	MECP	P - 17	6027	0.033184	1.8215
3	0	MECP	P - 13	6014	0.665115	8.12897				3	0	MECP	P - 18	5113	0.547624	7.38059
3	0	MECP	P - 14	6191	0.274592	5.23338				3	0	MECP	P - 19	4454	0.202066	4.49113
3	0	MECP	P - 15	6332	0.157928	3.97119				3	0	MECP	P - 20	4431	0.0451365	2.1243
3	0	MECP	P - 16	6737	0.237494	4.86791				3	0	MECP	P - 21	5646	2.92242	16.8449
3	0	MECP	P - 17	6027	0.033184	1.8215				3	0	MECP	P - 22	4933	0.0810866	2.8467
3	0	MECP	P - 18	5113	0.547624	7.38059				3	0	MECP	P - 23	6331	0.0789765	2.80939
3	0	MECP	P - 19	4454	0.202066	4.49113				3	0	MECP	P - 24	5956	0.520484	7.19626
3	0	MECP	P - 20	4431	0.0451365	2.1243				3	0	TFEB	P - 01	5789	0.621869	7.86199
3	0	MECP	P - 21	5646	2.92242	16.8449				3	0	TFEB	P - 02	6122	0.392029	6.24945
3	0	MECP	P - 22	4933	0.0810866	2.8467				3	0	TFEB	P - 03	6192	0.355297	5.95056
3	0	MECP	P - 23	6331	0.0789765	2.80939				3	0	TFEB	P - 04	5868	0.238582	4.87907
3	0	MECP	P - 24	5956	0.520484	7.19626				3	0	TFEB	P - 05	5645	2.67493	16.1364
3	0	TFEB	P - 01	5789	0.621869	7.86199				3	0	TFEB	P - 06	5618	2.72339	16.2779
3	0	TFEB	P - 02	6122	0.392029	6.24945				3	0	TFEB	P - 07	3721	10.6154	30.8076
3	0	TFEB	P - 03	6192	0.355297	5.95056				3	0	TFEB	P - 08	6075	2.74897	16.3519
3	0	TFEB	P - 04	5868	0.238582	4.87907				3	0	TFEB	P - 09	6005	0.399667	6.3098
3	0	TFEB	P - 05	5645	2.67493	16.1364				3	0	TFEB	P - 10	6557	0.35077	5.91264
3	0	TFEB	P - 06	5618	2.72339	16.2779				3	0	TFEB	P - 11	5881	0.323074	5.67526
3	0	TFEB	P - 07	3721	10.6154	30.8076				3	0	TFEB	P - 12	6264	0.367178	6.04887
3	0	TFEB	P - 08	6075	2.74897	16.3519				3	0	TFEB	P - 13	6014	0.665115	8.12897
3	0	TFEB	P - 09	6005	0.399667	6.3098				3	0	TFEB	P - 14	6191	0.274592	5.23338
3	0	TFEB	P - 10	6557	0.35077	5.91264				3	0	TFEB	P - 15	6332	0.157928	3.97119
3	0	TFEB	P - 11	5881	0.323074	5.67526				3	0	TFEB	P - 16	6737	0.237494	4.86791
3	0	TFEB	P - 12	6264	0.367178	6.04887				3	0	TFEB	P - 17	6027	0.033184	1.8215
3	0	TFEB	P - 13	6014	0.665115	8.12897				3	0	TFEB	P - 18	5113	0.547624	7.38059
3	0	TFEB	P - 14	6191	0.274592	5.23338				3	0	TFEB	P - 19	4454	0.202066	4.49113
3	0	TFEB	P - 15	6332	0.157928	3.97119				3	0	TFEB	P - 20	4431	0.0451365	2.1243
3	0	TFEB	P - 16	6737	0.237494	4.86791				3	0	TFEB	P - 21	5646	2.92242	16.8449
3	0	TFEB	P - 17	6027	0.033184	1.8215				3	0	TFEB	P - 22	4933	0.0810866	2.8467
3	0	TFEB	P - 18	5113	0.547624	7.38059				3	0	TFEB	P - 23	6331	0.0789765	2.80939
3	0	TFEB	P - 19	4454	0.202066	4.49113				3	0	TFEB	P - 24	5956	0.520484	7.19626
3	0	TFEB	P - 20	4431	0.0451365	2.1243				3	8	HA	B - 01	211	91.4692	28.0004
3	0	TFEB	P - 21	5646	2.92242	16.8449				3	8	HA	B - 02	187	87.7005	32.9313
3	0	TFEB	P - 22	4933	0.0810866	2.8467				3	8	HA	B - 07	306	80.0654	40.0163
3	0	TFEB	P - 23	6331	0.0789765	2.80939				3	8	HA	B - 08	174	83.908	36.8517
3	0	TFEB	P - 24	5956	0.520484	7.19626				3	8	HA	C - 01	187	83.9572	36.7988
3	8	HA	B - 01	676	57.9882	49.3943				3	8	HA	C - 02	227	81.9383	38.555
3	8	HA	B - 02	931	45.2202	49.7978				3	8	HA	C - 03	269	86.6171	34.1103
3	8	HA	B - 06	276	51.8116	50.0579				3	8	HA	C - 04	208	86.0577	34.7223
3	8	HA	B - 07	1110	48.1081	49.9867				3	8	HA	C - 05	264	89.7727	30.3582
3	8	HA	B - 08	886	42.0993	49.3997				3	8	HA	C - 06	227	89.4273	30.8167
3	8	HA	C - 01	889	44.207	49.6912				3	8	HA	C - 07	281	87.5445	33.0803
3	8	HA	C - 02	1124	43.3274	49.5748				3	8	HA	C - 08	264	87.1212	33.5601
3	8	HA	C - 03	1194	45.4774	49.8159				3	8	HA	D - 01	168	86.9048	33.8357
3	8	HA	C - 04	1106	42.8571	49.5096				3	8	HA	D - 02	124	85.4839	35.3692
3	8	HA	C - 05	1290	62.6357	48.3958				3	8	HA	D - 03	184	81.5217	38.918
3	8	HA	C - 06	1215	52.2634	49.9693				3	8	HA	D - 04	305	91.8033	27.4766
3	8	HA	C - 07	1275	45.3333	49.8013				3	8	HA	D - 05	273	85.348	35.4276
3	8	HA	C - 08	1196	50.3344	50.0198				3	8	HA	D - 06	271	83.7638	36.9465
3	8	HA	D - 01	892	42.1525	49.408				3	8	HA	D - 07	245	83.6735	37.0364
3	8	HA	D - 02	912	36.1842	48.0797				3	8	HA	D - 08	306	83.6601	37.0335
3	8	HA	D - 03	1227	37.0823	48.3222				3	8	HA	E - 01	194	88.1443	32.4103
3	8	HA	D - 04	1304	51.8405	49.9853				3	8	HA	E - 02	257	85.6031	35.1743
3	8	HA	D - 05	1263	61.0451	48.7841				3	8	HA	E - 07	243	81.07	39.2556
3	8	HA	D - 06	1230	59.4309	49.1225				3	8	HA	E - 08	360	83.3333	37.3197
3	8	HA	D - 07	1255	43.5857	49.6066				3	8	MECP	B - 09	179	24.0223	42.8417
3	8	HA	D - 08	1211	50.2064	50.0202				3	8	MECP	B - 10	303	33.3333	47.2184
3	8	HA	E - 01	940	45.9574	49.8628				3	8	MECP	B - 11	309	27.8317	44.8897
3	8	HA	E - 02	1193	45.1802	49.788				3	8	MECP	B - 12	386	22.5389	41.838
3	8	HA	E - 07	1250	41.44	49.2815				3	8	MECP	B - 13	324	18.8272	39.1534
3	8	HA	E - 08	1241	53.4247	49.9027				3	8	MECP	B - 14	263	23.9544	42.7619
3	8	MECP	B - 09	902	8.09313	27.2881				3	8	MECP	B - 15	180	18.3333	38.8019
3	8	MECP	B - 10	1232	11.1201	31.4509				3	8	MECP	B - 16	280	36.0714	48.1068
3	8	MECP	B - 11	1130	12.2124	32.7574				3	8	MECP	C - 09	306	38.2353	48.6758
3	8	MECP	B - 12	1158	9.93092	29.9206				3	8	MECP	C - 10	160	37.5	48.5643
3	8	MECP	B - 13	1132	7.86219	26.9267				3	8	MECP	C - 11	252	40.873	49.2578
3	8	MECP	B - 14	1069	8.41908	27.7804				3	8	MECP	C - 12	162	46.9136	50.0594
3	8	MECP	B - 15	1352	4.80769	21.4008				3	8	MECP	C - 13	257	35.4086	47.9168
3	8	MECP	B - 16	1029	14.6744	35.4023				3	8	MECP	C - 14	306	43.4641	49.6522
3	8	MECP	C - 09	1169	15.3978	36.1082				3	8	MECP	C - 15	214	44.8598	49.8517
3	8	MECP	C - 10	1227	10.5949	30.7898				3	8	MECP	C - 16	180	45.5556	49.941
3	8	MECP	C - 11	1201	14.9875	35.7098				3	8	MECP	D - 09	220	40	49.1015
3	8	MECP	C - 12	1256	14.172	34.8901				3	8	MECP	D - 10	216	44.4444	49.8058
3	8	MECP	C - 13	1236	12.945	33.5833				3	8	MECP	D - 11	337	29.6736	45.7498
3	8	MECP	C - 14	1302	16.9739	37.5547				3	8	MECP	D - 12	360	36.9444	48.3326
3	8	MECP	C - 15	1248	15.625	36.3238				3	8	MECP	D - 13	290	37.5862	48.5182
3	8	MECP	C - 16	1219	14.192	34.9111				3	8	MECP	D - 14	204	35.7843	48.0545
3	8	MECP	D - 09	1208	12.7483	33.3652				3	8	MECP	D - 15	207	33.3333	47.2547
3	8	MECP	D - 10	1100	15.8182	36.5077				3	8	MECP	D - 16	262	23.2824	42.344
3	8	MECP	D - 11	1193	11.6513	32.0974				3	8	MECP	E - 09	303	34.6535	47.6653
3	8	MECP	D - 12	1230	15.4472	36.1547				3	8	MECP	E - 10	178	38.764	48.8586
3	8	MECP	D - 13	1062	14.6893	35.4166				3	8	MECP	E - 12	418	50.7177	50.0548
3	8	MECP	D - 14	1341	9.8434	29.8012				3	8	MECP	E - 15	114	24.5614	43.2351
3	8	MECP	D - 15	1232	10.3084	30.4193				3	8	MECP	E - 16	300	35.6667	47.9816
3	8	MECP	D - 16	1246	9.06902	28.7283				3	8	TFEB	B - 17	250	37.2	48.4308
3	8	MECP	E - 09	1168	15.411	36.1208				3	8	TFEB	B - 19	209	24.8804	43.3358
3	8	MECP	E - 10	1225	12.6531	33.2582				3	8	TFEB	B - 20	169	27.8107	44.9398
3	8	MECP	E - 12	1306	33.4609	47.2035				3	8	TFEB	B - 21	172	20.9302	40.7998
3	8	MECP	E - 15	1226	5.62806	23.0557				3	8	TFEB	B - 22	180	25.5556	43.739
3	8	MECP	E - 16	1255	13.9442	34.6546				3	8	TFEB	B - 23	196	35.7143	48.0384
3	8	TFEB	B - 17	930	17.0968	37.6683				3	8	TFEB	B - 24	127	27.5591	44.8581
3	8	TFEB	B - 18	504	0	0				3	8	TFEB	C - 17	102	26.4706	44.3355
3	8	TFEB	B - 19	1076	8.0855	27.2739				3	8	TFEB	C - 18	168	43.4524	49.7176
3	8	TFEB	B - 20	978	9.5092	29.3492				3	8	TFEB	C - 19	280	45.3571	49.8731
3	8	TFEB	B - 21	1007	5.75968	23.3095				3	8	TFEB	C - 20	166	43.3735	49.7089
3	8	TFEB	B - 22	974	7.90554	26.9964				3	8	TFEB	C - 21	291	42.6117	49.5363
3	8	TFEB	B - 23	978	13.4969	34.1866				3	8	TFEB	C - 22	317	45.7413	49.8971
3	8	TFEB	B - 24	705	9.07801	28.75				3	8	TFEB	C - 23	219	35.6164	47.9962
3	8	TFEB	C - 17	1049	6.67302	24.9673				3	8	TFEB	C - 24	31	45.1613	50.5879
3	8	TFEB	C - 18	1281	13.427	34.1075				3	8	TFEB	D - 17	169	37.2781	48.4982
3	8	TFEB	C - 19	987	19.8582	39.9134				3	8	TFEB	D - 18	251	36.6534	48.282
3	8	TFEB	C - 20	975	14.2564	34.9807				3	8	TFEB	D - 19	212	45.7547	49.9374
3	8	TFEB	C - 21	1310	22.9008	42.0355				3	8	TFEB	D - 20	328	43.5976	49.6642
3	8	TFEB	C - 22	1351	20.7994	40.6023				3	8	TFEB	D - 21	213	43.662	49.7135
3	8	TFEB	C - 23	959	14.8071	35.5356				3	8	TFEB	D - 22	110	36.3636	48.3247
3	8	TFEB	C - 24	1258	9.53895	29.3869				3	8	TFEB	D - 23	154	46.1039	50.0106
3	8	TFEB	D - 17	999	12.4124	32.9888				3	8	TFEB	D - 24	203	37.931	48.6415
3	8	TFEB	D - 18	1315	12.0152	32.5263				3	8	TFEB	E - 17	165	31.5152	46.599
3	8	TFEB	D - 19	772	26.2953	44.0523				3	8	TFEB	E - 18	236	38.9831	48.8748
3	8	TFEB	D - 20	964	24.4813	43.02				3	8	TFEB	E - 21	193	50.2591	50.1294
3	8	TFEB	D - 21	1031	22.5994	41.8438				3	8	TFEB	E - 22	236	33.0508	47.1396
3	8	TFEB	D - 22	813	15.3752	36.0932				3	8	TFEB	E - 23	117	37.6068	48.6481
3	8	TFEB	D - 23	1385	11.1191	31.4482				3	8	TFEB	E - 24	220	37.7273	48.5809
3	8	TFEB	D - 24	1045	12.9187	33.5567				3	16	HA	B - 01	252	89.6825	30.4792
3	8	TFEB	E - 17	1149	9.66057	29.5549				3	16	HA	B - 02	273	91.9414	27.2698
3	8	TFEB	E - 18	1300	12.5385	33.1282				3	16	HA	B - 07	176	90.3409	29.6243
3	8	TFEB	E - 21	843	34.9941	47.7234				3	16	HA	B - 08	227	87.6652	32.9563
3	8	TFEB	E - 22	1076	16.3569	37.0056				3	16	HA	C - 01	214	91.5888	27.8207
3	8	TFEB	E - 23	690	12.6087	33.2188				3	16	HA	C - 02	229	90.8297	28.9239
3	8	TFEB	E - 24	997	14.6439	35.3724				3	16	HA	C - 03	83	86.747	34.1127
3	16	HA	B - 01	1184	49.1554	50.014				3	16	HA	C - 04	260	90	30.0579
3	16	HA	B - 02	1158	52.1589	49.975				3	16	HA	C - 05	251	90.8367	28.9084
3	16	HA	B - 07	1343	42.5912	49.4665				3	16	HA	C - 06	232	93.5345	24.6448
3	16	HA	B - 08	1258	43.8792	49.6437				3	16	HA	C - 07	199	87.9397	32.6487
3	16	HA	C - 01	1025	51.4146	50.0044				3	16	HA	C - 08	277	91.3357	28.182
3	16	HA	C - 02	1209	45.4094	49.8094				3	16	HA	D - 01	288	90.625	29.1988
3	16	HA	C - 03	778	37.2751	48.3848				3	16	HA	D - 02	288	88.5417	31.9073
3	16	HA	C - 04	1317	48.2156	49.9871				3	16	HA	D - 03	235	88.0851	32.4655
3	16	HA	C - 05	1411	61.0914	48.7716				3	16	HA	D - 04	128	83.5938	37.1787
3	16	HA	C - 06	1339	51.2323	50.0035				3	16	HA	D - 05	258	87.9845	32.5775
3	16	HA	C - 07	1378	45.3556	49.8019				3	16	HA	D - 06	173	88.4393	32.0681
3	16	HA	C - 08	1227	55.2567	49.7432				3	16	HA	D - 07	236	87.2881	33.3814
3	16	HA	D - 01	960	59.5833	49.0986				3	16	HA	D - 08	239	92.0502	27.1082
3	16	HA	D - 02	1078	58.7199	49.2566				3	16	HA	E - 01	226	93.8053	24.1594
3	16	HA	D - 03	1254	47.0494	49.9328				3	16	HA	E - 02	207	92.2705	26.7706
3	16	HA	D - 04	1052	41.635	49.3187				3	16	HA	E - 05	134	37.3134	48.5452
3	16	HA	D - 05	1261	60.1903	48.97				3	16	HA	E - 06	217	64.5161	47.9571
3	16	HA	D - 06	1044	53.3525	49.9114				3	16	HA	E - 07	266	89.4737	30.7471
3	16	HA	D - 07	1310	48.7023	50.0022				3	16	HA	E - 08	317	87.6972	32.8989
3	16	HA	D - 08	1265	48.8538	50.0066				3	16	MECP	B - 09	382	66.4921	47.2637
3	16	HA	E - 01	935	61.1765	48.7609				3	16	MECP	B - 10	332	64.759	47.8442
3	16	HA	E - 02	1199	42.2018	49.4088				3	16	MECP	B - 11	254	61.811	48.6809
3	16	HA	E - 05	856	45.5607	49.8317				3	16	MECP	B - 12	212	65.0943	47.78
3	16	HA	E - 06	465	59.1398	49.2105				3	16	MECP	B - 13	227	62.5551	48.505
3	16	HA	E - 07	1282	53.7441	49.8791				3	16	MECP	B - 14	149	51.0067	50.1585
3	16	HA	E - 08	1285	55.4086	49.726				3	16	MECP	B - 15	424	66.7453	47.1682
3	16	MECP	B - 09	1172	36.2628	48.0964				3	16	MECP	B - 16	216	55.5556	49.8058
3	16	MECP	B - 10	1016	35.6299	47.9141				3	16	MECP	C - 09	220	53.6364	49.9813
3	16	MECP	B - 11	1087	26.3109	44.0524				3	16	MECP	C - 10	344	62.7907	48.4067
3	16	MECP	B - 12	688	34.157	47.4581				3	16	MECP	C - 11	250	70.4	45.7407
3	16	MECP	B - 13	790	30.2532	45.9645				3	16	MECP	C - 12	377	63.9257	48.0854
3	16	MECP	B - 14	786	23.2824	42.29				3	16	MECP	C - 13	255	61.5686	48.7389
3	16	MECP	B - 15	1244	35.8521	47.9759				3	16	MECP	C - 14	400	67	47.0802
3	16	MECP	B - 16	873	28.5223	45.178				3	16	MECP	C - 15	366	72.1311	44.8968
3	16	MECP	C - 09	963	24.1952	42.8488				3	16	MECP	C - 16	426	69.4836	46.1018
3	16	MECP	C - 10	1109	31.1993	46.3516				3	16	MECP	D - 09	319	62.6959	48.4373
3	16	MECP	C - 11	960	38.9583	48.791				3	16	MECP	D - 10	272	65.0735	47.7617
3	16	MECP	C - 12	1228	36.9707	48.2922				3	16	MECP	D - 11	286	65.3846	47.6577
3	16	MECP	C - 13	1076	29.461	45.6079				3	16	MECP	D - 12	409	66.9927	47.0815
3	16	MECP	C - 14	1302	34.8694	47.674				3	16	MECP	D - 13	308	61.039	48.8455
3	16	MECP	C - 15	1337	35.9761	48.011				3	16	MECP	D - 14	301	57.8073	49.4689
3	16	MECP	C - 16	1314	35.5403	47.8818				3	16	MECP	D - 15	233	64.3777	47.9913
3	16	MECP	D - 09	967	37.332	48.3936				3	16	MECP	D - 16	288	67.7083	46.8405
3	16	MECP	D - 10	1081	31.6374	46.5276				3	16	MECP	E - 09	428	64.486	47.9116
3	16	MECP	D - 11	987	34.3465	47.5106				3	16	MECP	E - 10	329	63.5258	48.2091
3	16	MECP	D - 12	1188	39.3939	48.8827				3	16	MECP	E - 11	231	77.9221	41.5673
3	16	MECP	D - 13	1082	29.1128	45.4492				3	16	MECP	E - 12	482	75.5187	43.0423
3	16	MECP	D - 14	1097	29.8086	45.7626				3	16	MECP	E - 15	413	67.0702	47.0528
3	16	MECP	D - 15	721	34.8128	47.6707				3	16	MECP	E - 16	328	65.8537	47.4925
3	16	MECP	D - 16	1052	32.9848	47.0381				3	16	TFEB	B - 17	280	73.2143	44.3636
3	16	MECP	E - 09	1218	36.2069	48.0796				3	16	TFEB	B - 18	152	65.1316	47.8129
3	16	MECP	E - 10	1209	31.7618	46.5743				3	16	TFEB	B - 19	152	60.5263	49.041
3	16	MECP	E - 11	489	70.5521	45.6275				3	16	TFEB	B - 20	266	63.1579	48.3286
3	16	MECP	E - 12	1288	61.8789	48.5873				3	16	TFEB	B - 21	126	66.6667	47.3286
3	16	MECP	E - 15	1282	35.2574	47.7958				3	16	TFEB	B - 22	88	56.8182	49.8168
3	16	MECP	E - 16	1015	35.7635	47.954				3	16	TFEB	B - 23	153	54.902	49.9225
3	16	TFEB	B - 17	1040	38.2692	48.6278				3	16	TFEB	B - 24	212	67.4528	46.966
3	16	TFEB	B - 18	774	26.7442	44.2911				3	16	TFEB	C - 17	215	63.2558	48.3233
3	16	TFEB	B - 19	943	21.2089	40.9005				3	16	TFEB	C - 18	235	62.9787	48.3892
3	16	TFEB	B - 20	1089	26.8136	44.3192				3	16	TFEB	C - 19	208	69.2308	46.2652
3	16	TFEB	B - 21	809	21.8789	41.3681				3	16	TFEB	C - 20	113	57.5221	49.6511
3	16	TFEB	B - 22	761	14.5861	35.3199				3	16	TFEB	C - 21	108	54.6296	50.0173
3	16	TFEB	B - 23	721	23.1623	42.2162				3	16	TFEB	C - 22	280	69.2857	46.2135
3	16	TFEB	B - 24	679	37.9971	48.5737				3	16	TFEB	C - 23	150	70.6667	45.6815
3	16	TFEB	C - 17	1051	26.451	44.1282				3	16	TFEB	C - 24	368	76.3587	42.5457
3	16	TFEB	C - 18	1030	27.767	44.8067				3	16	TFEB	D - 17	259	62.1622	48.5922
3	16	TFEB	C - 19	753	41.3015	49.2703				3	16	TFEB	D - 18	220	66.8182	47.194
3	16	TFEB	C - 20	512	25.9766	43.8935				3	16	TFEB	D - 19	148	66.2162	47.4579
3	16	TFEB	C - 21	695	29.3525	45.5705				3	16	TFEB	D - 20	284	67.9577	46.7463
3	16	TFEB	C - 22	951	36.3828	48.1353				3	16	TFEB	D - 21	172	77.3256	41.9948
3	16	TFEB	C - 23	724	27.3481	44.6054				3	16	TFEB	D - 22	153	73.8562	44.0861
3	16	TFEB	C - 24	1227	41.2388	49.2465				3	16	TFEB	D - 23	161	65.2174	47.7767
3	16	TFEB	D - 17	1000	29	45.3989				3	16	TFEB	D - 24	229	75.1092	43.3328
3	16	TFEB	D - 18	1113	28.1222	44.9798				3	16	TFEB	E - 17	198	69.697	46.0733
3	16	TFEB	D - 19	747	27.7108	44.787				3	16	TFEB	E - 18	177	70.6215	45.6787
3	16	TFEB	D - 20	1035	36.6184	48.1993				3	16	TFEB	E - 21	183	64.4809	47.9884
3	16	TFEB	D - 21	822	34.6715	47.6214				3	16	TFEB	E - 22	268	74.6269	43.596
3	16	TFEB	D - 22	806	30.7692	46.1825				3	16	TFEB	E - 23	90	66.6667	47.4045
3	16	TFEB	D - 23	705	28.3688	45.1107				3	16	TFEB	E - 24	62	70.9677	45.7617
3	16	TFEB	D - 24	619	45.3958	49.8278				3	24	HA	B - 01	195	93.3333	25.0086
3	16	TFEB	E - 17	691	34.2981	47.5049				3	24	HA	B - 02	171	91.8129	27.4974
3	16	TFEB	E - 18	858	31.2354	46.3724				3	24	HA	B - 07	209	90.4306	29.4877
3	16	TFEB	E - 21	533	54.5966	49.835				3	24	HA	B - 08	185	89.7297	30.4394
3	16	TFEB	E - 22	992	45.5645	49.828				3	24	HA	C - 01	172	90.6977	29.1313
3	16	TFEB	E - 23	723	21.5768	41.1639				3	24	HA	C - 02	238	90.7563	29.0252
3	16	TFEB	E - 24	467	23.9829	42.7437				3	24	HA	C - 03	197	88.8325	31.5769
3	24	HA	B - 01	873	58.1901	49.3529				3	24	HA	C - 04	198	93.4343	24.8309
3	24	HA	B - 02	1168	48.2877	49.9921				3	24	HA	C - 05	195	85.641	35.1576
3	24	HA	B - 07	1190	52.7731	49.944				3	24	HA	C - 06	247	92.7126	26.0458
3	24	HA	B - 08	1172	45.8191	49.8462				3	24	HA	C - 07	267	91.7603	27.5485
3	24	HA	C - 01	1024	52.2461	49.9739				3	24	HA	C - 08	258	94.5736	22.6977
3	24	HA	C - 02	1113	55.1662	49.7547				3	24	HA	D - 01	151	90.0662	30.011
3	24	HA	C - 03	1277	48.473	49.9963				3	24	HA	D - 02	251	87.6494	32.9674
3	24	HA	C - 04	1284	49.6106	50.018				3	24	HA	D - 03	67	74.6269	43.843
3	24	HA	C - 05	1346	51.1144	50.0062				3	24	HA	D - 04	216	88.4259	32.0657
3	24	HA	C - 06	1390	56.6906	49.5682				3	24	HA	D - 06	234	91.0256	28.6427
3	24	HA	C - 07	1245	57.51	49.4526				3	24	HA	D - 07	272	93.3824	24.9049
3	24	HA	C - 08	1263	53.7609	49.8781				3	24	HA	D - 08	315	92.381	26.5725
3	24	HA	D - 01	1009	45.887	49.8553				3	24	HA	E - 01	162	93.8272	24.1408
3	24	HA	D - 02	1159	53.667	49.8869				3	24	HA	E - 02	256	91.0156	28.6518
3	24	HA	D - 03	973	30.5242	46.0746				3	24	HA	E - 06	1	0
3	24	HA	D - 04	1385	47.7978	49.9695				3	24	HA	E - 07	298	92.953	25.6368
3	24	HA	D - 06	1369	49.7443	50.0176				3	24	HA	E - 08	262	88.9313	31.4345
3	24	HA	D - 07	1292	58.7461	49.2482				3	24	MECP	B - 09	350	71.1429	45.3747
3	24	HA	D - 08	1273	57.8947	49.3922				3	24	MECP	B - 10	206	78.6408	41.0841
3	24	HA	E - 01	904	45.9071	49.8598				3	24	MECP	B - 11	196	71.9388	45.0449
3	24	HA	E - 02	1171	58.4116	49.3084				3	24	MECP	B - 12	165	72.7273	44.6718
3	24	HA	E - 06	275	65.0909	47.7552				3	24	MECP	B - 13	241	66.39	47.3357
3	24	HA	E - 07	1464	59.153	49.1719				3	24	MECP	B - 14	141	60.9929	48.9505
3	24	HA	E - 08	1347	53.5264	49.894				3	24	MECP	B - 15	165	60	49.1389
3	24	MECP	B - 09	1262	41.3629	49.2679				3	24	MECP	B - 16	254	68.8976	46.3826
3	24	MECP	B - 10	1003	35.4935	47.8732				3	24	MECP	C - 09	240	70	45.9215
3	24	MECP	B - 11	995	29.9497	45.8268				3	24	MECP	C - 10	409	81.4181	38.9437
3	24	MECP	B - 12	714	36.2745	48.1129				3	24	MECP	C - 11	244	82.7869	37.827
3	24	MECP	B - 13	938	36.4606	48.1576				3	24	MECP	C - 12	247	74.0891	43.9035
3	24	MECP	B - 14	963	22.3261	41.6648				3	24	MECP	C - 13	165	66.0606	47.4945
3	24	MECP	B - 15	1066	23.2645	42.2716				3	24	MECP	C - 14	399	69.9248	45.9161
3	24	MECP	B - 16	1015	38.1281	48.5941				3	24	MECP	C - 15	150	60.6667	49.0126
3	24	MECP	C - 09	930	37.957	48.5541				3	24	MECP	C - 16	200	65	47.8167
3	24	MECP	C - 10	1195	52.2176	49.9717				3	24	MECP	D - 09	282	73.4043	44.2627
3	24	MECP	C - 11	1023	40.7625	49.1633				3	24	MECP	D - 10	380	72.8947	44.5089
3	24	MECP	C - 12	930	41.2903	49.2621				3	24	MECP	D - 11	258	71.3178	45.3157
3	24	MECP	C - 13	998	27.8557	44.8514				3	24	MECP	D - 12	296	77.7027	41.6945
3	24	MECP	C - 14	1416	41.3136	49.2571				3	24	MECP	D - 13	250	66	47.4659
3	24	MECP	C - 15	959	28.4672	45.1493				3	24	MECP	D - 14	326	75.4601	43.0985
3	24	MECP	C - 16	842	35.9857	48.0244				3	24	MECP	D - 15	268	74.6269	43.596
3	24	MECP	D - 09	988	40.9919	49.2068				3	24	MECP	D - 16	300	77	42.1536
3	24	MECP	D - 10	1279	46.6771	49.909				3	24	MECP	E - 09	468	79.4872	40.4227
3	24	MECP	D - 11	1055	38.7678	48.7451				3	24	MECP	E - 10	381	75.5906	43.0114
3	24	MECP	D - 12	1087	46.5501	49.9038				3	24	MECP	E - 11	388	79.6392	40.3201
3	24	MECP	D - 13	1031	34.6266	47.601				3	24	MECP	E - 12	418	73.6842	44.0875
3	24	MECP	D - 14	1132	44.3463	49.7013				3	24	MECP	E - 15	296	69.2568	46.2212
3	24	MECP	D - 15	1146	37.4346	48.4165				3	24	MECP	E - 16	245	71.0204	45.4596
3	24	MECP	D - 16	1014	43.9842	49.6613				3	24	TFEB	B - 17	338	81.9527	38.5151
3	24	MECP	E - 09	1242	55.6361	49.7013				3	24	TFEB	B - 18	176	77.2727	42.0266
3	24	MECP	E - 10	1279	47.1462	49.938				3	24	TFEB	B - 19	131	76.3359	42.6652
3	24	MECP	E - 11	1224	63.4804	48.1682				3	24	TFEB	B - 20	133	76.6917	42.4393
3	24	MECP	E - 12	1225	57.3061	49.4835				3	24	TFEB	B - 21	112	72.3214	44.942
3	24	MECP	E - 15	915	44.8087	49.757				3	24	TFEB	B - 22	248	77.4194	41.8958
3	24	MECP	E - 16	887	39.4589	48.9038				3	24	TFEB	B - 23	206	85.4369	35.3595
3	24	TFEB	B - 17	1263	46.4766	49.8955				3	24	TFEB	B - 24	202	77.2277	42.0405
3	24	TFEB	B - 18	799	39.2991	48.8721				3	24	TFEB	C - 17	251	79.6813	40.3175
3	24	TFEB	B - 19	768	35.2865	47.8172				3	24	TFEB	C - 18	162	72.2222	44.9292
3	24	TFEB	B - 20	783	32.8225	46.9867				3	24	TFEB	C - 19	231	70.1299	45.8682
3	24	TFEB	B - 21	785	27.7707	44.8154				3	24	TFEB	C - 20	405	78.7654	40.9474
3	24	TFEB	B - 22	1057	40.8704	49.1827				3	24	TFEB	C - 21	191	69.6335	46.1048
3	24	TFEB	B - 23	766	51.1749	50.0189				3	24	TFEB	C - 22	217	70.0461	45.9115
3	24	TFEB	B - 24	743	41.1844	49.2499				3	24	TFEB	C - 23	214	73.3645	44.3089
3	24	TFEB	C - 17	1004	41.2351	49.2503				3	24	TFEB	C - 24	189	79.3651	40.5759
3	24	TFEB	C - 18	788	38.8325	48.7679				3	24	TFEB	D - 17	282	83.6879	37.0132
3	24	TFEB	C - 19	1112	35.7014	47.9335				3	24	TFEB	D - 18	348	79.8851	40.1437
3	24	TFEB	C - 20	1403	52.5303	49.9537				3	24	TFEB	D - 19	296	81.7568	38.6855
3	24	TFEB	C - 21	1003	38.1854	48.6084				3	24	TFEB	D - 20	303	81.5182	38.8792
3	24	TFEB	C - 22	1002	37.525	48.4429				3	24	TFEB	D - 21	204	70.5882	45.6766
3	24	TFEB	C - 23	1028	33.3658	47.1749				3	24	TFEB	D - 22	132	83.3333	37.4098
3	24	TFEB	C - 24	742	42.5876	49.4809				3	24	TFEB	D - 23	178	84.2697	36.5114
3	24	TFEB	D - 17	953	51.2067	50.0117				3	24	TFEB	D - 24	261	86.2069	34.549
3	24	TFEB	D - 18	1125	51.5556	49.998				3	24	TFEB	E - 17	227	85.022	35.7644
3	24	TFEB	D - 19	1106	51.1754	50.0088				3	24	TFEB	E - 18	138	73.1884	44.4592
3	24	TFEB	D - 20	1090	54.2202	49.8445				3	24	TFEB	E - 21	275	77.8182	41.6227
3	24	TFEB	D - 21	867	41.2918	49.2643				3	24	TFEB	E - 22	244	77.8689	41.5983
3	24	TFEB	D - 22	522	48.0843	50.0112				3	24	TFEB	E - 23	231	78.7879	40.9698
3	24	TFEB	D - 23	654	51.8349	50.0046				3	24	TFEB	E - 24	341	81.8182	38.6261
3	24	TFEB	D - 24	719	57.4409	49.4777
3	24	TFEB	E - 17	845	49.5858	50.0279
3	24	TFEB	E - 18	772	36.2694	48.1089
3	24	TFEB	E - 21	1155	49.4372	50.0185

## Sheet: Fig3_HFF_NuclearFluorescence
In single vacoule-infected cells
Summary (per condition statistics, N=number of wells):
moi	timepoint	strain	count	mean_intens	std_intens
0.33	0	HA	24	3.16732	0.414309
0.33	0	MECP	24	3.16732	0.414309
0.33	0	TFEB	24	3.16732	0.414309
0.33	8	HA	36	25.5011	5.14509
0.33	8	MECP	40	4.35638	0.575164
0.33	8	TFEB	34	4.88774	1.72188
0.33	16	HA	36	50.7944	7.08094
0.33	16	MECP	40	5.72897	0.607336
0.33	16	TFEB	32	6.42405	1.19235
0.33	24	HA	36	71.2175	10.6535
0.33	24	MECP	40	6.80007	1.02933
0.33	24	TFEB	33	7.85171	0.856311
1	0	HA	24	3.16732	0.414309
1	0	MECP	24	3.16732	0.414309
1	0	TFEB	24	3.16732	0.414309
1	8	HA	20	24.752	4.98623
1	8	MECP	38	4.20718	0.60758
1	8	TFEB	34	4.89889	0.874597
1	16	HA	20	55.9067	12.8209
1	16	MECP	38	6.01398	0.912816
1	16	TFEB	32	6.77513	1.36582
1	24	HA	21	68.1658	17.1751
1	24	MECP	37	7.37107	1.01439
1	24	TFEB	33	8.91732	1.32803
3	0	HA	24	3.16732	0.414309
3	0	MECP	24	3.16732	0.414309
3	0	TFEB	24	3.16732	0.414309
3	8	HA	25	33.8842	2.99895
3	8	MECP	29	4.29214	0.54886
3	8	TFEB	30	4.6058	0.867373
3	16	HA	26	67.2375	9.7908
3	16	MECP	30	7.14372	1.30209
3	16	TFEB	30	7.12861	0.949264
3	24	HA	23	93.8607	9.13865
3	24	MECP	30	9.5218	1.5013
3	24	TFEB	30	10.1665	1.01113
In single vacoule-infected cells
Per well statistics (N=numebr of cells):
moi	timepoint	strain	well	count	mean_intens	std_intens
0.33	0	HA	P - 01	5789	3.24837	2.17524
0.33	0	HA	P - 02	6122	3.10793	2.1151
0.33	0	HA	P - 03	6192	3.11943	2.05426
0.33	0	HA	P - 04	5868	3.07407	2.03137
0.33	0	HA	P - 05	5645	3.80137	2.43839
0.33	0	HA	P - 06	5618	3.57843	2.42577
0.33	0	HA	P - 07	3721	4.416	4.1808
0.33	0	HA	P - 08	6075	3.95406	2.83063
0.33	0	HA	P - 09	6005	3.14268	2.14387
0.33	0	HA	P - 10	6557	3.08608	2.08702
0.33	0	HA	P - 11	5881	2.92024	2.24071
0.33	0	HA	P - 12	6264	2.80337	1.92947
0.33	0	HA	P - 13	6014	3.02058	3.20792
0.33	0	HA	P - 14	6191	2.91171	1.99417
0.33	0	HA	P - 15	6332	2.96824	2.02326
0.33	0	HA	P - 16	6737	2.89227	1.93674
0.33	0	HA	P - 17	6027	2.94183	1.97605
0.33	0	HA	P - 18	5113	2.78485	2.54954
0.33	0	HA	P - 19	4454	2.89208	3.00713
0.33	0	HA	P - 20	4431	2.82405	1.87709
0.33	0	HA	P - 21	5646	3.64325	2.43605
0.33	0	HA	P - 22	4933	3.08633	2.03129
0.33	0	HA	P - 23	6331	2.83866	1.9091
0.33	0	HA	P - 24	5956	2.95981	2.7504
0.33	0	MECP	P - 01	5789	3.24837	2.17524
0.33	0	MECP	P - 02	6122	3.10793	2.1151
0.33	0	MECP	P - 03	6192	3.11943	2.05426
0.33	0	MECP	P - 04	5868	3.07407	2.03137
0.33	0	MECP	P - 05	5645	3.80137	2.43839
0.33	0	MECP	P - 06	5618	3.57843	2.42577
0.33	0	MECP	P - 07	3721	4.416	4.1808
0.33	0	MECP	P - 08	6075	3.95406	2.83063
0.33	0	MECP	P - 09	6005	3.14268	2.14387
0.33	0	MECP	P - 10	6557	3.08608	2.08702
0.33	0	MECP	P - 11	5881	2.92024	2.24071
0.33	0	MECP	P - 12	6264	2.80337	1.92947
0.33	0	MECP	P - 13	6014	3.02058	3.20792
0.33	0	MECP	P - 14	6191	2.91171	1.99417
0.33	0	MECP	P - 15	6332	2.96824	2.02326
0.33	0	MECP	P - 16	6737	2.89227	1.93674
0.33	0	MECP	P - 17	6027	2.94183	1.97605
0.33	0	MECP	P - 18	5113	2.78485	2.54954
0.33	0	MECP	P - 19	4454	2.89208	3.00713
0.33	0	MECP	P - 20	4431	2.82405	1.87709
0.33	0	MECP	P - 21	5646	3.64325	2.43605
0.33	0	MECP	P - 22	4933	3.08633	2.03129
0.33	0	MECP	P - 23	6331	2.83866	1.9091
0.33	0	MECP	P - 24	5956	2.95981	2.7504
0.33	0	TFEB	P - 01	5789	3.24837	2.17524
0.33	0	TFEB	P - 02	6122	3.10793	2.1151
0.33	0	TFEB	P - 03	6192	3.11943	2.05426
0.33	0	TFEB	P - 04	5868	3.07407	2.03137
0.33	0	TFEB	P - 05	5645	3.80137	2.43839
0.33	0	TFEB	P - 06	5618	3.57843	2.42577
0.33	0	TFEB	P - 07	3721	4.416	4.1808
0.33	0	TFEB	P - 08	6075	3.95406	2.83063
0.33	0	TFEB	P - 09	6005	3.14268	2.14387
0.33	0	TFEB	P - 10	6557	3.08608	2.08702
0.33	0	TFEB	P - 11	5881	2.92024	2.24071
0.33	0	TFEB	P - 12	6264	2.80337	1.92947
0.33	0	TFEB	P - 13	6014	3.02058	3.20792
0.33	0	TFEB	P - 14	6191	2.91171	1.99417
0.33	0	TFEB	P - 15	6332	2.96824	2.02326
0.33	0	TFEB	P - 16	6737	2.89227	1.93674
0.33	0	TFEB	P - 17	6027	2.94183	1.97605
0.33	0	TFEB	P - 18	5113	2.78485	2.54954
0.33	0	TFEB	P - 19	4454	2.89208	3.00713
0.33	0	TFEB	P - 20	4431	2.82405	1.87709
0.33	0	TFEB	P - 21	5646	3.64325	2.43605
0.33	0	TFEB	P - 22	4933	3.08633	2.03129
0.33	0	TFEB	P - 23	6331	2.83866	1.9091
0.33	0	TFEB	P - 24	5956	2.95981	2.7504
0.33	8	HA	K - 01	91	25.3774	23.9023
0.33	8	HA	K - 02	99	21.362	22.4592
0.33	8	HA	K - 03	68	29.2597	27.6319
0.33	8	HA	K - 04	76	30.0857	28.5151
0.33	8	HA	K - 05	94	23.4149	23.2032
0.33	8	HA	K - 06	91	25.5284	28.4147
0.33	8	HA	K - 07	231	15.8436	23.2684
0.33	8	HA	K - 08	102	19.0356	24.049
0.33	8	HA	L - 01	62	20.5118	26.0012
0.33	8	HA	L - 02	66	20.6709	21.8482
0.33	8	HA	L - 03	107	24.9283	27.9569
0.33	8	HA	L - 04	57	25.3627	26.027
0.33	8	HA	L - 05	99	24.0613	27.4989
0.33	8	HA	L - 06	77	25.8333	28.686
0.33	8	HA	L - 07	107	25.3334	28.5198
0.33	8	HA	L - 08	116	24.7908	30.244
0.33	8	HA	M - 01	109	22.5054	25.7501
0.33	8	HA	M - 02	90	29.0446	27.736
0.33	8	HA	M - 03	80	29.894	28.3181
0.33	8	HA	M - 04	77	27.6097	28.9369
0.33	8	HA	M - 05	89	34.6363	43.5033
0.33	8	HA	M - 06	70	27.7354	27.7188
0.33	8	HA	N - 01	76	27.7184	26.1206
0.33	8	HA	N - 02	84	35.6221	101.195
0.33	8	HA	N - 03	56	27.3035	29.6462
0.33	8	HA	N - 04	107	28.287	27.5131
0.33	8	HA	N - 05	74	22.5344	25.3277
0.33	8	HA	N - 06	76	28.2002	23.5631
0.33	8	HA	N - 08	216	10.8027	15.7036
0.33	8	HA	O - 01	59	21.6391	23.7411
0.33	8	HA	O - 02	67	29.1169	22.5985
0.33	8	HA	O - 03	86	36.4462	96.4301
0.33	8	HA	O - 04	97	28.5954	32.2432
0.33	8	HA	O - 05	68	25.5895	28.9132
0.33	8	HA	O - 06	87	24.2011	25.7661
0.33	8	HA	O - 08	101	19.1569	22.0523
0.33	8	MECP	K - 09	103	4.11867	3.07381
0.33	8	MECP	K - 10	76	4.50928	1.9549
0.33	8	MECP	K - 11	148	5.41451	3.15101
0.33	8	MECP	K - 12	111	5.69374	7.82161
0.33	8	MECP	K - 13	111	4.82247	2.42613
0.33	8	MECP	K - 14	83	4.37903	2.64686
0.33	8	MECP	K - 15	90	3.45325	2.16623
0.33	8	MECP	K - 16	83	3.85142	2.46371
0.33	8	MECP	L - 09	88	4.36358	2.30847
0.33	8	MECP	L - 10	86	3.98203	2.12938
0.33	8	MECP	L - 11	137	4.62763	2.87121
0.33	8	MECP	L - 12	72	4.98119	3.05904
0.33	8	MECP	L - 13	59	4.55943	2.60244
0.33	8	MECP	L - 14	97	4.73321	1.91175
0.33	8	MECP	L - 15	80	3.70204	2.3054
0.33	8	MECP	L - 16	74	3.75305	2.5205
0.33	8	MECP	M - 09	97	4.48872	2.73314
0.33	8	MECP	M - 10	84	3.71468	2.25625
0.33	8	MECP	M - 11	104	5.41946	2.90855
0.33	8	MECP	M - 12	120	4.2219	2.87684
0.33	8	MECP	M - 13	65	3.7991	2.08899
0.33	8	MECP	M - 14	83	3.76716	1.95252
0.33	8	MECP	M - 15	68	3.68323	2.31902
0.33	8	MECP	M - 16	57	4.53666	2.86422
0.33	8	MECP	N - 09	93	4.57999	2.5589
0.33	8	MECP	N - 10	115	4.31451	2.62901
0.33	8	MECP	N - 11	94	5.09081	2.47072
0.33	8	MECP	N - 12	88	5.64257	3.5244
0.33	8	MECP	N - 13	54	4.0557	2.59709
0.33	8	MECP	N - 14	43	4.32097	1.61006
0.33	8	MECP	N - 15	27	4.51637	3.35444
0.33	8	MECP	N - 16	116	3.83518	1.92335
0.33	8	MECP	O - 09	69	4.10585	2.09254
0.33	8	MECP	O - 10	53	4.17275	2.12351
0.33	8	MECP	O - 11	91	5.19446	2.28922
0.33	8	MECP	O - 12	68	4.18234	2.23838
0.33	8	MECP	O - 13	52	4.09684	1.69339
0.33	8	MECP	O - 14	43	4.02946	2.43906
0.33	8	MECP	O - 15	66	3.74062	2.26469
0.33	8	MECP	O - 16	60	3.80143	2.10743
0.33	8	TFEB	K - 18	1	7.1915
0.33	8	TFEB	K - 21	104	4.78796	2.74626
0.33	8	TFEB	K - 22	63	4.67929	5.64989
0.33	8	TFEB	K - 23	104	4.8981	3.01665
0.33	8	TFEB	K - 24	114	4.61456	5.25557
0.33	8	TFEB	L - 17	2	10.385	3.64172
0.33	8	TFEB	L - 21	96	4.91495	4.32935
0.33	8	TFEB	L - 22	108	4.88428	2.58187
0.33	8	TFEB	L - 23	91	4.79585	2.986
0.33	8	TFEB	L - 24	90	3.3235	1.95508
0.33	8	TFEB	M - 17	117	4.93561	2.63291
0.33	8	TFEB	M - 18	72	4.34143	2.40773
0.33	8	TFEB	M - 19	87	4.15482	2.43661
0.33	8	TFEB	M - 20	56	4.67763	1.93183
0.33	8	TFEB	M - 21	67	4.85657	2.3036
0.33	8	TFEB	M - 22	99	5.15931	3.19769
0.33	8	TFEB	M - 23	68	4.35448	2.40178
0.33	8	TFEB	M - 24	42	11.6443	56.31
0.33	8	TFEB	N - 17	58	4.42577	2.33551
0.33	8	TFEB	N - 18	86	3.75426	2.30035
0.33	8	TFEB	N - 19	86	4.80432	2.88821
0.33	8	TFEB	N - 20	82	4.3181	2.69346
0.33	8	TFEB	N - 21	100	5.49581	2.57171
0.33	8	TFEB	N - 22	54	4.25785	2.3473
0.33	8	TFEB	N - 23	61	4.04994	2.66528
0.33	8	TFEB	N - 24	47	2.96904	2.37273
0.33	8	TFEB	O - 17	44	4.12159	2.33531
0.33	8	TFEB	O - 18	77	3.33111	2.12371
0.33	8	TFEB	O - 19	41	4.12085	2.10971
0.33	8	TFEB	O - 20	46	4.13496	2.44809
0.33	8	TFEB	O - 21	106	4.80959	2.26715
0.33	8	TFEB	O - 22	55	4.4384	2.68703
0.33	8	TFEB	O - 23	46	4.88357	2.07221
0.33	8	TFEB	O - 24	33	3.66897	2.22017
0.33	16	HA	K - 01	96	55.2536	51.6838
0.33	16	HA	K - 02	111	42.5874	48.3557
0.33	16	HA	K - 03	99	58.2659	49.7854
0.33	16	HA	K - 04	83	58.066	56.1716
0.33	16	HA	K - 05	134	56.0878	50.0327
0.33	16	HA	K - 06	101	59.7419	53.0264
0.33	16	HA	K - 07	287	24.476	38.1125
0.33	16	HA	K - 08	165	47.9159	50.631
0.33	16	HA	L - 01	75	49.4843	50.2962
0.33	16	HA	L - 02	88	51.1887	48.6596
0.33	16	HA	L - 03	101	47.0022	49.6539
0.33	16	HA	L - 04	119	49.6556	52.4647
0.33	16	HA	L - 05	115	53.0737	53.2144
0.33	16	HA	L - 06	122	50.945	47.7039
0.33	16	HA	L - 07	154	41.0232	47.6582
0.33	16	HA	L - 08	110	48.4037	51.8132
0.33	16	HA	M - 01	98	48.8395	47.4327
0.33	16	HA	M - 02	92	61.3553	47.8846
0.33	16	HA	M - 03	116	57.7654	48.593
0.33	16	HA	M - 04	86	48.8109	48.2027
0.33	16	HA	M - 05	101	50.8173	47.682
0.33	16	HA	M - 06	133	59.1287	56.4169
0.33	16	HA	N - 01	87	43.6201	48.0836
0.33	16	HA	N - 02	86	46.5162	46.0966
0.33	16	HA	N - 03	66	49.5879	44.9922
0.33	16	HA	N - 04	88	50.9284	45.2161
0.33	16	HA	N - 05	100	45.6747	47.738
0.33	16	HA	N - 06	109	46.6517	47.054
0.33	16	HA	O - 01	84	56.6102	53.0866
0.33	16	HA	O - 02	135	59.961	51.3011
0.33	16	HA	O - 03	103	55.9779	50.7438
0.33	16	HA	O - 04	137	46.1729	50.4148
0.33	16	HA	O - 05	87	49.5679	49.294
0.33	16	HA	O - 06	104	55.4149	49.4149
0.33	16	HA	O - 07	113	44.4951	50.9074
0.33	16	HA	O - 08	135	57.5318	52.3906
0.33	16	MECP	K - 09	110	6.34544	4.0561
0.33	16	MECP	K - 10	127	5.50124	2.84617
0.33	16	MECP	K - 11	36	4.86329	3.61195
0.33	16	MECP	K - 12	173	6.34027	3.9954
0.33	16	MECP	K - 13	132	5.96644	6.79715
0.33	16	MECP	K - 14	103	5.66152	4.22211
0.33	16	MECP	K - 15	180	5.56702	4.69641
0.33	16	MECP	K - 16	127	5.08283	3.49934
0.33	16	MECP	L - 09	103	5.04238	3.41581
0.33	16	MECP	L - 10	139	6.45063	4.15564
0.33	16	MECP	L - 11	153	7.51088	8.08248
0.33	16	MECP	L - 12	185	6.37629	3.77421
0.33	16	MECP	L - 13	157	5.46311	3.74132
0.33	16	MECP	L - 14	179	4.89205	3.14023
0.33	16	MECP	L - 15	132	5.65638	3.33671
0.33	16	MECP	L - 16	130	6.31542	9.4061
0.33	16	MECP	M - 09	131	6.33972	6.67827
0.33	16	MECP	M - 10	154	5.69167	3.79566
0.33	16	MECP	M - 11	131	6.58817	4.18606
0.33	16	MECP	M - 12	146	6.76483	4.05531
0.33	16	MECP	M - 13	115	5.13979	3.75303
0.33	16	MECP	M - 14	144	5.24096	3.47497
0.33	16	MECP	M - 15	151	5.15647	3.62745
0.33	16	MECP	M - 16	128	5.52316	4.05374
0.33	16	MECP	N - 09	158	5.84259	3.76514
0.33	16	MECP	N - 10	159	5.56147	3.86039
0.33	16	MECP	N - 11	120	6.35929	4.46279
0.33	16	MECP	N - 12	150	6.24856	4.09045
0.33	16	MECP	N - 13	131	5.55855	3.46327
0.33	16	MECP	N - 14	122	5.11969	3.55558
0.33	16	MECP	N - 15	143	5.00021	3.48489
0.33	16	MECP	N - 16	111	5.3208	3.50422
0.33	16	MECP	O - 09	124	6.02303	3.86756
0.33	16	MECP	O - 10	157	6.22343	3.53142
0.33	16	MECP	O - 11	99	5.05902	4.47705
0.33	16	MECP	O - 12	146	4.90832	2.98783
0.33	16	MECP	O - 13	152	5.63889	3.49004
0.33	16	MECP	O - 14	138	5.754	3.10835
0.33	16	MECP	O - 15	161	5.7865	4.19378
0.33	16	MECP	O - 16	91	5.27457	3.7961
0.33	16	TFEB	K - 21	180	6.54126	4.47045
0.33	16	TFEB	K - 22	165	5.77292	4.83509
0.33	16	TFEB	K - 23	188	6.54299	4.47504
0.33	16	TFEB	K - 24	173	5.67847	4.40394
0.33	16	TFEB	L - 21	163	6.65294	4.72616
0.33	16	TFEB	L - 22	133	6.58878	4.26209
0.33	16	TFEB	L - 23	184	7.07494	5.48604
0.33	16	TFEB	L - 24	83	6.05483	4.15671
0.33	16	TFEB	M - 17	120	6.04385	3.78345
0.33	16	TFEB	M - 18	114	5.92784	4.21174
0.33	16	TFEB	M - 19	163	6.30898	4.12242
0.33	16	TFEB	M - 20	83	6.27978	4.45003
0.33	16	TFEB	M - 21	164	7.02311	4.75886
0.33	16	TFEB	M - 22	166	6.19949	4.25807
0.33	16	TFEB	M - 23	145	7.11797	4.78364
0.33	16	TFEB	M - 24	153	5.92237	4.17129
0.33	16	TFEB	N - 17	116	6.33621	4.38411
0.33	16	TFEB	N - 18	116	6.32624	4.37042
0.33	16	TFEB	N - 19	125	12.4568	73.0354
0.33	16	TFEB	N - 20	88	5.70015	4.03036
0.33	16	TFEB	N - 21	123	6.86274	4.20007
0.33	16	TFEB	N - 22	123	6.2524	4.20334
0.33	16	TFEB	N - 23	109	5.40161	4.39694
0.33	16	TFEB	N - 24	68	6.02227	4.26495
0.33	16	TFEB	O - 17	107	6.65815	4.53198
0.33	16	TFEB	O - 18	121	6.00266	4.8555
0.33	16	TFEB	O - 19	101	6.66249	5.24535
0.33	16	TFEB	O - 20	81	5.60676	3.88382
0.33	16	TFEB	O - 21	141	6.38575	4.42871
0.33	16	TFEB	O - 22	167	5.6967	4.52297
0.33	16	TFEB	O - 23	51	5.89839	4.20171
0.33	16	TFEB	O - 24	165	5.56967	4.12553
0.33	24	HA	K - 01	91	79.3166	75.6932
0.33	24	HA	K - 02	123	69.5368	69.6531
0.33	24	HA	K - 03	149	71.254	67.7306
0.33	24	HA	K - 04	135	68.5858	60.084
0.33	24	HA	K - 05	151	69.1777	63.1576
0.33	24	HA	K - 06	182	69.515	66.8152
0.33	24	HA	K - 07	194	69.839	70.8176
0.33	24	HA	K - 08	112	50.563	63.9218
0.33	24	HA	L - 01	106	77.5302	77.4751
0.33	24	HA	L - 02	110	75.7938	68.9471
0.33	24	HA	L - 03	81	79.785	76.2338
0.33	24	HA	L - 04	103	69.5809	67.0277
0.33	24	HA	L - 05	126	86.3058	192.07
0.33	24	HA	L - 06	144	50.7438	58.8196
0.33	24	HA	L - 07	208	46.2206	61.6988
0.33	24	HA	L - 08	156	65.203	58.4438
0.33	24	HA	M - 01	127	77.3922	75.8803
0.33	24	HA	M - 02	143	71.7779	70.3126
0.33	24	HA	M - 03	89	69.7801	63.8219
0.33	24	HA	M - 04	143	79.6077	62.6888
0.33	24	HA	M - 05	106	71.7121	73.033
0.33	24	HA	M - 06	138	56.1707	60.2105
0.33	24	HA	N - 01	96	63.9139	70.4739
0.33	24	HA	N - 02	95	77.8078	72.8219
0.33	24	HA	N - 03	127	84.6951	69.7946
0.33	24	HA	N - 04	106	50.3151	56.6247
0.33	24	HA	N - 05	118	74.6329	69.3516
0.33	24	HA	N - 06	144	66.5387	57.0531
0.33	24	HA	O - 01	117	88.5606	76.0317
0.33	24	HA	O - 02	84	71.5736	61.6942
0.33	24	HA	O - 03	120	86.9276	77.4277
0.33	24	HA	O - 04	78	90.6338	71.1416
0.33	24	HA	O - 05	106	72.1069	69.4661
0.33	24	HA	O - 06	153	69.6815	66.4594
0.33	24	HA	O - 07	142	71.3997	109.542
0.33	24	HA	O - 08	160	69.6521	62.7174
0.33	24	MECP	K - 09	194	11.916	68.9015
0.33	24	MECP	K - 10	177	7.15509	4.26463
0.33	24	MECP	K - 11	188	8.11976	6.34815
0.33	24	MECP	K - 12	189	7.18516	5.51266
0.33	24	MECP	K - 13	151	5.69816	3.69924
0.33	24	MECP	K - 14	175	7.00569	6.33511
0.33	24	MECP	K - 15	177	6.35243	4.93965
0.33	24	MECP	K - 16	170	5.73366	4.05964
0.33	24	MECP	L - 09	201	7.67427	4.97755
0.33	24	MECP	L - 10	168	6.8357	4.7193
0.33	24	MECP	L - 11	170	6.95334	4.30367
0.33	24	MECP	L - 12	143	6.13741	3.84721
0.33	24	MECP	L - 13	223	6.84027	5.30124
0.33	24	MECP	L - 14	163	6.7669	5.43725
0.33	24	MECP	L - 15	167	6.86439	4.74957
0.33	24	MECP	L - 16	122	6.61911	4.02229
0.33	24	MECP	M - 09	179	6.29728	5.1123
0.33	24	MECP	M - 10	137	6.37147	4.78285
0.33	24	MECP	M - 11	164	7.38612	4.34474
0.33	24	MECP	M - 12	133	7.0134	4.79043
0.33	24	MECP	M - 13	166	5.97476	4.11813
0.33	24	MECP	M - 14	140	5.8064	4.11295
0.33	24	MECP	M - 15	118	7.01463	4.27589
0.33	24	MECP	M - 16	171	6.21784	4.87539
0.33	24	MECP	N - 09	140	6.16886	4.48037
0.33	24	MECP	N - 10	124	7.56716	5.68442
0.33	24	MECP	N - 11	152	7.14221	4.66886
0.33	24	MECP	N - 12	158	7.25257	5.87784
0.33	24	MECP	N - 13	90	6.5831	4.25784
0.33	24	MECP	N - 14	145	5.66748	3.74787
0.33	24	MECP	N - 15	147	6.34547	5.22225
0.33	24	MECP	N - 16	141	6.56275	4.56168
0.33	24	MECP	O - 09	155	7.22984	5.47851
0.33	24	MECP	O - 10	183	6.31717	4.9623
0.33	24	MECP	O - 11	161	5.45174	4.66981
0.33	24	MECP	O - 12	153	6.31801	4.60809
0.33	24	MECP	O - 13	142	6.84803	4.40273
0.33	24	MECP	O - 14	149	6.43969	4.7435
0.33	24	MECP	O - 15	137	7.6882	6.05902
0.33	24	MECP	O - 16	185	6.48139	4.73678
0.33	24	TFEB	K - 18	1	11.5657
0.33	24	TFEB	K - 21	177	8.05258	5.32116
0.33	24	TFEB	K - 22	156	7.59805	5.18931
0.33	24	TFEB	K - 23	179	7.68713	5.61055
0.33	24	TFEB	K - 24	146	6.56096	5.33198
0.33	24	TFEB	L - 21	232	7.59122	6.07045
0.33	24	TFEB	L - 22	185	7.13071	5.47617
0.33	24	TFEB	L - 23	113	9.10512	5.43146
0.33	24	TFEB	L - 24	183	7.41821	5.42458
0.33	24	TFEB	M - 17	155	7.90501	5.42715
0.33	24	TFEB	M - 18	136	7.38742	6.1272
0.33	24	TFEB	M - 19	132	8.33468	5.15864
0.33	24	TFEB	M - 20	147	8.1211	5.57691
0.33	24	TFEB	M - 21	139	7.4456	4.50765
0.33	24	TFEB	M - 22	207	7.73609	5.55209
0.33	24	TFEB	M - 23	161	7.89214	5.25753
0.33	24	TFEB	M - 24	138	7.37582	5.18849
0.33	24	TFEB	N - 17	158	7.54766	6.14052
0.33	24	TFEB	N - 18	156	7.34753	4.84496
0.33	24	TFEB	N - 19	128	7.46701	5.34454
0.33	24	TFEB	N - 20	151	8.35105	5.72262
0.33	24	TFEB	N - 21	107	8.04432	5.3547
0.33	24	TFEB	N - 22	115	8.92443	5.08678
0.33	24	TFEB	N - 23	161	7.86546	5.20145
0.33	24	TFEB	N - 24	186	7.23529	5.16495
0.33	24	TFEB	O - 17	171	8.08235	8.59415
0.33	24	TFEB	O - 18	122	8.57909	6.15143
0.33	24	TFEB	O - 19	134	7.36205	4.89053
0.33	24	TFEB	O - 20	152	7.83615	5.54598
0.33	24	TFEB	O - 21	129	8.0025	5.37908
0.33	24	TFEB	O - 22	176	7.40314	5.64945
0.33	24	TFEB	O - 23	73	7.20323	6.01468
0.33	24	TFEB	O - 24	128	6.94765	4.79255
1	0	HA	P - 01	5789	3.24837	2.17524
1	0	HA	P - 02	6122	3.10793	2.1151
1	0	HA	P - 03	6192	3.11943	2.05426
1	0	HA	P - 04	5868	3.07407	2.03137
1	0	HA	P - 05	5645	3.80137	2.43839
1	0	HA	P - 06	5618	3.57843	2.42577
1	0	HA	P - 07	3721	4.416	4.1808
1	0	HA	P - 08	6075	3.95406	2.83063
1	0	HA	P - 09	6005	3.14268	2.14387
1	0	HA	P - 10	6557	3.08608	2.08702
1	0	HA	P - 11	5881	2.92024	2.24071
1	0	HA	P - 12	6264	2.80337	1.92947
1	0	HA	P - 13	6014	3.02058	3.20792
1	0	HA	P - 14	6191	2.91171	1.99417
1	0	HA	P - 15	6332	2.96824	2.02326
1	0	HA	P - 16	6737	2.89227	1.93674
1	0	HA	P - 17	6027	2.94183	1.97605
1	0	HA	P - 18	5113	2.78485	2.54954
1	0	HA	P - 19	4454	2.89208	3.00713
1	0	HA	P - 20	4431	2.82405	1.87709
1	0	HA	P - 21	5646	3.64325	2.43605
1	0	HA	P - 22	4933	3.08633	2.03129
1	0	HA	P - 23	6331	2.83866	1.9091
1	0	HA	P - 24	5956	2.95981	2.7504
1	0	MECP	P - 01	5789	3.24837	2.17524
1	0	MECP	P - 02	6122	3.10793	2.1151
1	0	MECP	P - 03	6192	3.11943	2.05426
1	0	MECP	P - 04	5868	3.07407	2.03137
1	0	MECP	P - 05	5645	3.80137	2.43839
1	0	MECP	P - 06	5618	3.57843	2.42577
1	0	MECP	P - 07	3721	4.416	4.1808
1	0	MECP	P - 08	6075	3.95406	2.83063
1	0	MECP	P - 09	6005	3.14268	2.14387
1	0	MECP	P - 10	6557	3.08608	2.08702
1	0	MECP	P - 11	5881	2.92024	2.24071
1	0	MECP	P - 12	6264	2.80337	1.92947
1	0	MECP	P - 13	6014	3.02058	3.20792
1	0	MECP	P - 14	6191	2.91171	1.99417
1	0	MECP	P - 15	6332	2.96824	2.02326
1	0	MECP	P - 16	6737	2.89227	1.93674
1	0	MECP	P - 17	6027	2.94183	1.97605
1	0	MECP	P - 18	5113	2.78485	2.54954
1	0	MECP	P - 19	4454	2.89208	3.00713
1	0	MECP	P - 20	4431	2.82405	1.87709
1	0	MECP	P - 21	5646	3.64325	2.43605
1	0	MECP	P - 22	4933	3.08633	2.03129
1	0	MECP	P - 23	6331	2.83866	1.9091
1	0	MECP	P - 24	5956	2.95981	2.7504
1	0	TFEB	P - 01	5789	3.24837	2.17524
1	0	TFEB	P - 02	6122	3.10793	2.1151
1	0	TFEB	P - 03	6192	3.11943	2.05426
1	0	TFEB	P - 04	5868	3.07407	2.03137
1	0	TFEB	P - 05	5645	3.80137	2.43839
1	0	TFEB	P - 06	5618	3.57843	2.42577
1	0	TFEB	P - 07	3721	4.416	4.1808
1	0	TFEB	P - 08	6075	3.95406	2.83063
1	0	TFEB	P - 09	6005	3.14268	2.14387
1	0	TFEB	P - 10	6557	3.08608	2.08702
1	0	TFEB	P - 11	5881	2.92024	2.24071
1	0	TFEB	P - 12	6264	2.80337	1.92947
1	0	TFEB	P - 13	6014	3.02058	3.20792
1	0	TFEB	P - 14	6191	2.91171	1.99417
1	0	TFEB	P - 15	6332	2.96824	2.02326
1	0	TFEB	P - 16	6737	2.89227	1.93674
1	0	TFEB	P - 17	6027	2.94183	1.97605
1	0	TFEB	P - 18	5113	2.78485	2.54954
1	0	TFEB	P - 19	4454	2.89208	3.00713
1	0	TFEB	P - 20	4431	2.82405	1.87709
1	0	TFEB	P - 21	5646	3.64325	2.43605
1	0	TFEB	P - 22	4933	3.08633	2.03129
1	0	TFEB	P - 23	6331	2.83866	1.9091
1	0	TFEB	P - 24	5956	2.95981	2.7504
1	8	HA	F - 01	165	26.8349	28.0397
1	8	HA	F - 02	191	26.8318	27.7568
1	8	HA	F - 05	17	8.55895	11.4626
1	8	HA	F - 06	19	16.658	23.3098
1	8	HA	F - 07	294	26.9683	30.0918
1	8	HA	F - 08	170	27.8055	25.9662
1	8	HA	G - 05	201	28.1498	34.5647
1	8	HA	G - 06	242	28.5298	27.0102
1	8	HA	G - 07	229	26.8079	27.5338
1	8	HA	G - 08	233	25.8957	26.1
1	8	HA	H - 05	190	25.5447	28.6597
1	8	HA	H - 06	168	24.3177	26.2447
1	8	HA	H - 07	185	25.3533	24.6319
1	8	HA	H - 08	184	24.9847	25.9217
1	8	HA	I - 01	304	17.7705	22.2876
1	8	HA	I - 02	222	25.0188	28.6413
1	8	HA	I - 06	259	25.8847	27.9344
1	8	HA	J - 01	210	26.9052	25.2835
1	8	HA	J - 02	245	30.5483	28.3493
1	8	HA	J - 06	315	25.6725	29.2894
1	8	MECP	F - 09	201	3.84448	2.07892
1	8	MECP	F - 10	203	3.51248	2.37059
1	8	MECP	F - 11	280	5.9903	3.711
1	8	MECP	F - 12	320	6.07565	3.73273
1	8	MECP	F - 15	237	3.80625	2.70944
1	8	MECP	F - 16	205	4.23484	2.39188
1	8	MECP	G - 09	238	3.62996	2.41336
1	8	MECP	G - 10	193	3.48547	2.30776
1	8	MECP	G - 11	220	4.17976	3.58142
1	8	MECP	G - 12	191	4.7593	4.76394
1	8	MECP	G - 13	251	4.00246	3.76317
1	8	MECP	G - 14	195	3.68575	2.47686
1	8	MECP	G - 15	212	3.47286	2.47289
1	8	MECP	G - 16	131	4.14199	2.39156
1	8	MECP	H - 09	214	4.26434	2.68315
1	8	MECP	H - 10	179	3.81964	2.26526
1	8	MECP	H - 11	236	3.80427	2.38386
1	8	MECP	H - 12	232	4.05206	2.46289
1	8	MECP	H - 13	241	3.71065	2.59503
1	8	MECP	H - 14	215	4.58296	2.76367
1	8	MECP	H - 15	246	3.75159	2.30297
1	8	MECP	H - 16	150	4.32824	2.90078
1	8	MECP	I - 09	231	4.63719	2.53787
1	8	MECP	I - 10	275	4.14089	2.56914
1	8	MECP	I - 11	277	4.47624	3.17055
1	8	MECP	I - 12	250	4.2882	2.78147
1	8	MECP	I - 13	295	3.99141	2.64375
1	8	MECP	I - 14	253	3.4529	2.37531
1	8	MECP	I - 15	211	5.15525	3.49391
1	8	MECP	I - 16	222	5.15448	3.03285
1	8	MECP	J - 09	262	3.84122	4.37926
1	8	MECP	J - 10	191	4.19131	2.36541
1	8	MECP	J - 11	212	3.95325	2.83928
1	8	MECP	J - 12	265	4.02194	2.91476
1	8	MECP	J - 13	246	4.07227	2.85686
1	8	MECP	J - 14	247	4.49795	4.93282
1	8	MECP	J - 15	267	4.68566	2.78825
1	8	MECP	J - 16	270	4.17731	3.16911
1	8	TFEB	F - 17	179	4.1342	2.66841
1	8	TFEB	F - 18	189	4.754	2.52078
1	8	TFEB	F - 21	275	6.17049	3.64123
1	8	TFEB	F - 22	243	4.97547	3.23498
1	8	TFEB	F - 23	193	4.20402	2.75122
1	8	TFEB	F - 24	237	3.81272	2.59459
1	8	TFEB	G - 18	146	6.58199	3.47239
1	8	TFEB	G - 19	318	6.18504	3.54145
1	8	TFEB	G - 20	314	5.06452	3.37054
1	8	TFEB	G - 21	257	5.06365	2.73814
1	8	TFEB	G - 22	229	4.07279	2.83395
1	8	TFEB	G - 23	216	4.17677	2.59353
1	8	TFEB	G - 24	179	4.3816	2.34173
1	8	TFEB	H - 17	14	7.5459	1.86612
1	8	TFEB	H - 18	10	4.32768	4.21233
1	8	TFEB	H - 19	276	6.15055	3.83836
1	8	TFEB	H - 20	263	5.60322	3.79019
1	8	TFEB	H - 21	150	4.38143	2.72807
1	8	TFEB	H - 22	199	4.04224	2.70744
1	8	TFEB	H - 23	179	4.01085	2.52181
1	8	TFEB	H - 24	171	4.37564	2.5934
1	8	TFEB	I - 17	213	4.53394	2.58594
1	8	TFEB	I - 18	139	4.44643	2.69158
1	8	TFEB	I - 21	217	4.70666	3.55873
1	8	TFEB	I - 22	120	4.73495	2.40501
1	8	TFEB	I - 23	197	5.21621	3.06598
1	8	TFEB	I - 24	206	4.78049	2.58378
1	8	TFEB	J - 17	212	4.33313	2.50268
1	8	TFEB	J - 18	163	4.44059	2.56688
1	8	TFEB	J - 19	281	6.43831	3.52292
1	8	TFEB	J - 21	302	4.70177	2.97692
1	8	TFEB	J - 22	225	4.35099	2.57926
1	8	TFEB	J - 23	170	4.68639	2.86925
1	8	TFEB	J - 24	186	5.17777	2.92707
1	16	HA	F - 01	209	67.1006	55.3851
1	16	HA	F - 02	253	58.6155	51.4209
1	16	HA	F - 05	28	15.3996	26.1078
1	16	HA	F - 07	275	50.2347	48.3183
1	16	HA	F - 08	260	63.4027	56.5353
1	16	HA	G - 05	333	64.3964	57.9818
1	16	HA	G - 06	295	60.9613	55.5521
1	16	HA	G - 07	247	58.475	50.97
1	16	HA	G - 08	271	59.308	54.3691
1	16	HA	H - 05	320	63.5207	57.6616
1	16	HA	H - 06	296	62.0815	53.1807
1	16	HA	H - 07	280	64.2693	55.8676
1	16	HA	H - 08	296	61.0825	53.138
1	16	HA	I - 01	164	37.7507	56.8357
1	16	HA	I - 02	271	62.9277	57.8193
1	16	HA	I - 06	377	43.21	51.4988
1	16	HA	J - 01	253	67.0057	60.162
1	16	HA	J - 02	289	62.914	52.9487
1	16	HA	J - 05	200	40.4308	58.8957
1	16	HA	J - 06	344	55.0474	55.1256
1	16	MECP	F - 09	312	5.32691	3.52206
1	16	MECP	F - 10	229	4.52199	3.55859
1	16	MECP	F - 11	235	8.29577	4.4263
1	16	MECP	F - 12	326	6.85959	4.95285
1	16	MECP	F - 15	282	5.22128	3.82921
1	16	MECP	F - 16	218	5.99409	4.26879
1	16	MECP	G - 09	223	4.89755	3.39833
1	16	MECP	G - 10	249	5.38042	3.87721
1	16	MECP	G - 11	254	5.5794	3.95202
1	16	MECP	G - 12	261	5.43232	3.7118
1	16	MECP	G - 13	358	5.32476	4.26688
1	16	MECP	G - 14	234	5.66253	3.69328
1	16	MECP	G - 15	299	5.53546	3.7216
1	16	MECP	G - 16	211	5.22342	3.41806
1	16	MECP	H - 09	251	4.51854	3.2922
1	16	MECP	H - 10	253	5.06223	3.45351
1	16	MECP	H - 11	281	5.35096	3.69128
1	16	MECP	H - 12	273	5.67728	3.7479
1	16	MECP	H - 13	264	8.54486	47.6435
1	16	MECP	H - 14	255	5.24893	3.56386
1	16	MECP	H - 15	328	5.69295	4.10448
1	16	MECP	H - 16	250	6.16003	5.86833
1	16	MECP	I - 09	309	6.84601	5.29202
1	16	MECP	I - 10	340	5.76426	4.18404
1	16	MECP	I - 11	354	6.1435	4.00438
1	16	MECP	I - 12	267	5.9639	3.99569
1	16	MECP	I - 13	261	6.30502	3.98323
1	16	MECP	I - 14	250	5.92743	3.45879
1	16	MECP	I - 15	340	7.61309	4.56087
1	16	MECP	I - 16	246	6.9607	5.18082
1	16	MECP	J - 09	310	6.71862	4.92687
1	16	MECP	J - 10	297	5.99184	3.96578
1	16	MECP	J - 11	314	6.72148	4.24103
1	16	MECP	J - 12	322	6.49406	3.87373
1	16	MECP	J - 13	305	6.22415	4.57382
1	16	MECP	J - 14	281	5.64361	3.78364
1	16	MECP	J - 15	345	6.93177	4.85302
1	16	MECP	J - 16	252	6.77038	4.99429
1	16	TFEB	F - 17	329	6.51343	4.48635
1	16	TFEB	F - 18	380	6.34699	5.04153
1	16	TFEB	F - 21	356	9.65648	9.74685
1	16	TFEB	F - 22	339	7.96975	5.4836
1	16	TFEB	F - 23	318	7.20766	5.05732
1	16	TFEB	F - 24	268	6.47998	5.07667
1	16	TFEB	G - 17	4	5.50893	2.98547
1	16	TFEB	G - 20	378	6.588	5.6396
1	16	TFEB	G - 21	309	6.53357	5.57412
1	16	TFEB	G - 22	273	6.28039	5.48466
1	16	TFEB	G - 23	331	6.86128	5.47017
1	16	TFEB	G - 24	347	5.91677	4.87643
1	16	TFEB	H - 17	6	7.35988	2.92774
1	16	TFEB	H - 19	385	7.87057	5.20076
1	16	TFEB	H - 20	340	7.88275	5.30239
1	16	TFEB	H - 21	273	6.45361	4.51011
1	16	TFEB	H - 22	291	6.50941	4.72627
1	16	TFEB	H - 23	321	7.41149	5.35707
1	16	TFEB	H - 24	298	6.49677	5.27357
1	16	TFEB	I - 17	246	6.70986	4.82132
1	16	TFEB	I - 18	241	6.34626	4.6343
1	16	TFEB	I - 21	279	8.16595	5.49618
1	16	TFEB	I - 22	262	6.25841	4.84485
1	16	TFEB	I - 23	302	6.6375	4.82263
1	16	TFEB	I - 24	360	7.98962	5.24128
1	16	TFEB	J - 17	268	6.81278	4.37736
1	16	TFEB	J - 18	270	6.28707	4.6919
1	16	TFEB	J - 19	250	0.77873	4.98664
1	16	TFEB	J - 21	342	7.79619	5.56191
1	16	TFEB	J - 22	327	7.09195	5.84494
1	16	TFEB	J - 23	275	7.2641	5.06637
1	16	TFEB	J - 24	337	6.81794	5.59257
1	24	HA	F - 01	245	88.2678	80.6938
1	24	HA	F - 02	263	80.6989	67.7407
1	24	HA	F - 07	258	75.146	71.2261
1	24	HA	F - 08	289	68.6726	63.5191
1	24	HA	G - 05	340	81.9613	71.3103
1	24	HA	G - 06	342	88.134	70.7144
1	24	HA	G - 07	331	74.2	66.2031
1	24	HA	G - 08	317	77.35	67.0141
1	24	HA	H - 05	372	69.1355	63.6434
1	24	HA	H - 06	338	78.7908	69.7851
1	24	HA	H - 07	349	78.4496	65.5791
1	24	HA	H - 08	244	61.172	58.3241
1	24	HA	I - 01	343	77.3424	86.078
1	24	HA	I - 02	310	62.4222	76.2316
1	24	HA	I - 05	322	42.6806	62.1869
1	24	HA	I - 06	453	48.5745	64.9773
1	24	HA	J - 01	424	32.4938	63.0533
1	24	HA	J - 02	277	91.6047	80.6546
1	24	HA	J - 04	386	42.7926	61.9329
1	24	HA	J - 05	106	41.8497	64.162
1	24	HA	J - 06	342	69.7436	64.8295
1	24	MECP	F - 09	292	7.1005	4.83862
1	24	MECP	F - 10	210	7.18984	5.57981
1	24	MECP	F - 11	290	8.51197	17.7348
1	24	MECP	F - 15	312	7.79873	5.55402
1	24	MECP	F - 16	297	6.4062	5.03121
1	24	MECP	G - 09	263	6.21512	4.3553
1	24	MECP	G - 10	224	6.38282	5.79681
1	24	MECP	G - 11	274	7.32508	5.23001
1	24	MECP	G - 12	300	7.79751	6.61962
1	24	MECP	G - 13	279	6.16048	5.51036
1	24	MECP	G - 14	321	6.91704	5.38472
1	24	MECP	G - 15	269	6.35573	5.18063
1	24	MECP	G - 16	251	5.84801	4.86992
1	24	MECP	H - 09	315	6.23216	4.79229
1	24	MECP	H - 10	211	6.31604	4.55951
1	24	MECP	H - 11	266	7.26327	6.68522
1	24	MECP	H - 12	314	7.56549	5.98039
1	24	MECP	H - 13	265	6.00471	4.49234
1	24	MECP	H - 14	201	6.84184	6.15917
1	24	MECP	H - 15	371	7.97543	6.61729
1	24	MECP	H - 16	288	7.02338	6.24754
1	24	MECP	I - 09	266	7.14249	5.5763
1	24	MECP	I - 10	279	6.82099	4.99073
1	24	MECP	I - 11	325	7.01262	6.44797
1	24	MECP	I - 12	383	7.23316	5.64319
1	24	MECP	I - 13	350	7.54591	5.53001
1	24	MECP	I - 14	357	6.83139	5.49158
1	24	MECP	I - 15	354	8.85477	6.1504
1	24	MECP	I - 16	354	8.65005	7.11018
1	24	MECP	J - 09	329	7.54844	5.69173
1	24	MECP	J - 10	376	7.3825	5.3466
1	24	MECP	J - 11	370	8.3447	6.16337
1	24	MECP	J - 12	289	7.69252	6.17852
1	24	MECP	J - 13	359	8.1367	5.33995
1	24	MECP	J - 14	300	8.17011	5.86051
1	24	MECP	J - 15	423	9.61005	6.83291
1	24	MECP	J - 16	311	10.522	7.83809
1	24	TFEB	F - 17	311	8.55992	6.38153
1	24	TFEB	F - 18	283	8.0471	7.32586
1	24	TFEB	F - 21	349	14.6717	107.298
1	24	TFEB	F - 22	373	9.02876	6.74415
1	24	TFEB	F - 23	213	8.80131	6.58411
1	24	TFEB	F - 24	337	8.20012	7.60651
1	24	TFEB	G - 18	8	8.86797	6.29223
1	24	TFEB	G - 19	352	8.82939	7.02258
1	24	TFEB	G - 20	285	9.49245	7.51684
1	24	TFEB	G - 21	237	7.97502	6.06675
1	24	TFEB	G - 22	335	8.96933	7.24983
1	24	TFEB	G - 23	294	8.62591	7.01209
1	24	TFEB	G - 24	218	7.96297	5.81641
1	24	TFEB	H - 18	11	10.5688	7.94838
1	24	TFEB	H - 19	381	9.22202	7.59019
1	24	TFEB	H - 20	391	9.32711	7.96411
1	24	TFEB	H - 21	334	8.2445	6.00089
1	24	TFEB	H - 22	305	6.5802	5.78378
1	24	TFEB	H - 23	178	9.45785	6.69349
1	24	TFEB	H - 24	363	7.89939	6.71534
1	24	TFEB	I - 17	365	9.47629	6.3872
1	24	TFEB	I - 18	326	8.07447	6.74098
1	24	TFEB	I - 19	387	9.46664	6.51851
1	24	TFEB	I - 21	298	9.32999	6.52333
1	24	TFEB	I - 22	342	9.02803	7.24424
1	24	TFEB	I - 23	308	9.12466	6.80293
1	24	TFEB	I - 24	402	7.25986	5.757
1	24	TFEB	J - 17	308	9.32793	6.76023
1	24	TFEB	J - 18	326	9.5942	6.53363
1	24	TFEB	J - 21	316	9.55076	7.5214
1	24	TFEB	J - 22	321	8.66527	6.81102
1	24	TFEB	J - 23	347	9.12638	7.16705
1	24	TFEB	J - 24	382	6.91535	5.60509
3	0	HA	P - 01	5789	3.24837	2.17524
3	0	HA	P - 02	6122	3.10793	2.1151
3	0	HA	P - 03	6192	3.11943	2.05426
3	0	HA	P - 04	5868	3.07407	2.03137
3	0	HA	P - 05	5645	3.80137	2.43839
3	0	HA	P - 06	5618	3.57843	2.42577
3	0	HA	P - 07	3721	4.416	4.1808
3	0	HA	P - 08	6075	3.95406	2.83063
3	0	HA	P - 09	6005	3.14268	2.14387
3	0	HA	P - 10	6557	3.08608	2.08702
3	0	HA	P - 11	5881	2.92024	2.24071
3	0	HA	P - 12	6264	2.80337	1.92947
3	0	HA	P - 13	6014	3.02058	3.20792
3	0	HA	P - 14	6191	2.91171	1.99417
3	0	HA	P - 15	6332	2.96824	2.02326
3	0	HA	P - 16	6737	2.89227	1.93674
3	0	HA	P - 17	6027	2.94183	1.97605
3	0	HA	P - 18	5113	2.78485	2.54954
3	0	HA	P - 19	4454	2.89208	3.00713
3	0	HA	P - 20	4431	2.82405	1.87709
3	0	HA	P - 21	5646	3.64325	2.43605
3	0	HA	P - 22	4933	3.08633	2.03129
3	0	HA	P - 23	6331	2.83866	1.9091
3	0	HA	P - 24	5956	2.95981	2.7504
3	0	MECP	P - 01	5789	3.24837	2.17524
3	0	MECP	P - 02	6122	3.10793	2.1151
3	0	MECP	P - 03	6192	3.11943	2.05426
3	0	MECP	P - 04	5868	3.07407	2.03137
3	0	MECP	P - 05	5645	3.80137	2.43839
3	0	MECP	P - 06	5618	3.57843	2.42577
3	0	MECP	P - 07	3721	4.416	4.1808
3	0	MECP	P - 08	6075	3.95406	2.83063
3	0	MECP	P - 09	6005	3.14268	2.14387
3	0	MECP	P - 10	6557	3.08608	2.08702
3	0	MECP	P - 11	5881	2.92024	2.24071
3	0	MECP	P - 12	6264	2.80337	1.92947
3	0	MECP	P - 13	6014	3.02058	3.20792
3	0	MECP	P - 14	6191	2.91171	1.99417
3	0	MECP	P - 15	6332	2.96824	2.02326
3	0	MECP	P - 16	6737	2.89227	1.93674
3	0	MECP	P - 17	6027	2.94183	1.97605
3	0	MECP	P - 18	5113	2.78485	2.54954
3	0	MECP	P - 19	4454	2.89208	3.00713
3	0	MECP	P - 20	4431	2.82405	1.87709
3	0	MECP	P - 21	5646	3.64325	2.43605
3	0	MECP	P - 22	4933	3.08633	2.03129
3	0	MECP	P - 23	6331	2.83866	1.9091
3	0	MECP	P - 24	5956	2.95981	2.7504
3	0	TFEB	P - 01	5789	3.24837	2.17524
3	0	TFEB	P - 02	6122	3.10793	2.1151
3	0	TFEB	P - 03	6192	3.11943	2.05426
3	0	TFEB	P - 04	5868	3.07407	2.03137
3	0	TFEB	P - 05	5645	3.80137	2.43839
3	0	TFEB	P - 06	5618	3.57843	2.42577
3	0	TFEB	P - 07	3721	4.416	4.1808
3	0	TFEB	P - 08	6075	3.95406	2.83063
3	0	TFEB	P - 09	6005	3.14268	2.14387
3	0	TFEB	P - 10	6557	3.08608	2.08702
3	0	TFEB	P - 11	5881	2.92024	2.24071
3	0	TFEB	P - 12	6264	2.80337	1.92947
3	0	TFEB	P - 13	6014	3.02058	3.20792
3	0	TFEB	P - 14	6191	2.91171	1.99417
3	0	TFEB	P - 15	6332	2.96824	2.02326
3	0	TFEB	P - 16	6737	2.89227	1.93674
3	0	TFEB	P - 17	6027	2.94183	1.97605
3	0	TFEB	P - 18	5113	2.78485	2.54954
3	0	TFEB	P - 19	4454	2.89208	3.00713
3	0	TFEB	P - 20	4431	2.82405	1.87709
3	0	TFEB	P - 21	5646	3.64325	2.43605
3	0	TFEB	P - 22	4933	3.08633	2.03129
3	0	TFEB	P - 23	6331	2.83866	1.9091
3	0	TFEB	P - 24	5956	2.95981	2.7504
3	8	HA	B - 01	208	39.7998	35.9862
3	8	HA	B - 02	298	36.2736	33.9487
3	8	HA	B - 06	1	35.4299
3	8	HA	B - 07	348	28.2452	29.7325
3	8	HA	B - 08	249	28.6343	27.7167
3	8	HA	C - 01	262	33.811	32.4519
3	8	HA	C - 02	324	31.9506	32.7516
3	8	HA	C - 03	346	33.7012	33.8838
3	8	HA	C - 04	295	32.0856	31.183
3	8	HA	C - 05	411	35.6562	37.1459
3	8	HA	C - 06	348	35.1029	36.2872
3	8	HA	C - 07	374	28.3539	28.2479
3	8	HA	C - 08	367	35.2532	32.5542
3	8	HA	D - 01	257	33.4719	30.8236
3	8	HA	D - 02	251	38.2698	37.015
3	8	HA	D - 03	342	34.763	35.213
3	8	HA	D - 04	401	39.0349	35.6942
3	8	HA	D - 05	403	32.843	34.935
3	8	HA	D - 06	357	35.9469	44.2477
3	8	HA	D - 07	377	29.945	31.7423
3	8	HA	D - 08	357	34.2775	35.4772
3	8	HA	E - 01	268	33.8307	32.8364
3	8	HA	E - 02	339	33.0798	31.5653
3	8	HA	E - 07	356	33.0232	33.7081
3	8	HA	E - 08	393	34.3224	32.7077
3	8	MECP	B - 09	273	3.89412	2.56688
3	8	MECP	B - 10	352	4.11066	2.51098
3	8	MECP	B - 11	332	3.84653	3.17743
3	8	MECP	B - 12	331	3.43582	2.66883
3	8	MECP	B - 13	359	3.23736	2.47968
3	8	MECP	B - 14	330	3.32773	2.61335
3	8	MECP	B - 15	330	3.68333	2.57613
3	8	MECP	B - 16	310	4.49863	3.6785
3	8	MECP	C - 09	352	4.08649	2.92666
3	8	MECP	C - 10	280	4.64283	2.91605
3	8	MECP	C - 11	342	4.60059	3.04428
3	8	MECP	C - 12	354	4.67663	2.89113
3	8	MECP	C - 13	336	4.4637	2.67408
3	8	MECP	C - 14	369	4.90233	3.04264
3	8	MECP	C - 15	357	4.75483	2.92439
3	8	MECP	C - 16	281	5.08047	3.28981
3	8	MECP	D - 09	358	4.51702	2.82816
3	8	MECP	D - 10	293	4.97962	3.32779
3	8	MECP	D - 11	362	4.0038	2.80403
3	8	MECP	D - 12	351	4.21137	2.93535
3	8	MECP	D - 13	338	4.12264	2.94879
3	8	MECP	D - 14	331	4.10638	2.8213
3	8	MECP	D - 15	312	4.2519	2.67647
3	8	MECP	D - 16	358	3.7701	2.82702
3	8	MECP	E - 09	341	4.46848	2.86765
3	8	MECP	E - 10	290	4.78618	4.09544
3	8	MECP	E - 12	415	5.66389	3.89495
3	8	MECP	E - 15	281	3.98019	2.68832
3	8	MECP	E - 16	342	4.36834	2.96715
3	8	TFEB	B - 17	285	4.62727	3.28858
3	8	TFEB	B - 18	2	2.04051	4.57026
3	8	TFEB	B - 19	278	3.48229	3.30215
3	8	TFEB	B - 20	258	4.15788	2.95615
3	8	TFEB	B - 21	261	3.54716	2.78904
3	8	TFEB	B - 22	281	3.26795	2.66445
3	8	TFEB	B - 23	286	4.65952	3.35024
3	8	TFEB	B - 24	202	4.37728	7.0909
3	8	TFEB	C - 17	238	4.23704	2.76553
3	8	TFEB	C - 18	324	4.72365	3.40606
3	8	TFEB	C - 19	302	4.45886	3.16698
3	8	TFEB	C - 20	260	4.79322	3.02154
3	8	TFEB	C - 21	366	5.96003	8.48367
3	8	TFEB	C - 22	387	5.0522	3.44137
3	8	TFEB	C - 23	277	4.75778	3.1756
3	8	TFEB	C - 24	189	5.58512	3.34618
3	8	TFEB	D - 17	265	4.43556	3.00795
3	8	TFEB	D - 18	318	4.18302	3.08532
3	8	TFEB	D - 19	220	5.35878	3.43877
3	8	TFEB	D - 20	314	5.28816	3.82876
3	8	TFEB	D - 21	306	5.44045	3.5297
3	8	TFEB	D - 22	198	5.45078	5.3663
3	8	TFEB	D - 23	311	4.74225	3.08801
3	8	TFEB	D - 24	337	4.31224	2.85094
3	8	TFEB	E - 17	305	4.14357	2.97257
3	8	TFEB	E - 18	338	4.6497	5.11417
3	8	TFEB	E - 21	252	6.57397	3.99286
3	8	TFEB	E - 22	310	5.1538	3.35947
3	8	TFEB	E - 23	204	3.95895	3.23446
3	8	TFEB	E - 24	276	4.75491	3.01832
3	16	HA	B - 01	360	65.1119	56.6168
3	16	HA	B - 02	347	70.6294	55.6723
3	16	HA	B - 07	370	64.318	52.5339
3	16	HA	B - 08	341	65.6453	57.7683
3	16	HA	C - 01	323	71.1663	58.7591
3	16	HA	C - 02	327	68.7161	56.638
3	16	HA	C - 03	207	68.7419	58.6607
3	16	HA	C - 04	413	72.0893	60.2005
3	16	HA	C - 05	381	65.1675	60.9888
3	16	HA	C - 06	375	70.9928	62.8396
3	16	HA	C - 07	397	59.306	51.1831
3	16	HA	C - 08	400	76.0946	59.5169
3	16	HA	D - 01	298	75.7874	60.8518
3	16	HA	D - 02	364	73.6572	55.5805
3	16	HA	D - 03	396	65.927	55.7125
3	16	HA	D - 04	330	65.8121	60.9527
3	16	HA	D - 05	322	72.2418	65.026
3	16	HA	D - 06	282	67.2421	65.289
3	16	HA	D - 07	419	66.1345	53.5439
3	16	HA	D - 08	391	65.8225	57.2893
3	16	HA	E - 01	337	82.931	65.0374
3	16	HA	E - 02	310	69.552	57.8808
3	16	HA	E - 05	19	55.1475	66.1645
3	16	HA	E - 06	235	27.3753	57.3499
3	16	HA	E - 07	401	71.7244	56.2824
3	16	HA	E - 08	412	70.8405	57.0598
3	16	MECP	B - 09	365	11.5674	85.704
3	16	MECP	B - 10	318	6.67119	6.7869
3	16	MECP	B - 11	337	6.37893	4.97451
3	16	MECP	B - 12	212	6.07983	5.26976
3	16	MECP	B - 13	250	5.87339	4.61301
3	16	MECP	B - 14	254	6.34834	5.36579
3	16	MECP	B - 15	362	6.65852	5.28954
3	16	MECP	B - 16	286	6.25791	5.69459
3	16	MECP	C - 09	299	5.93468	5.03674
3	16	MECP	C - 10	333	6.20739	5.97388
3	16	MECP	C - 11	300	7.85189	5.33789
3	16	MECP	C - 12	397	7.72453	7.10891
3	16	MECP	C - 13	292	6.37211	5.75336
3	16	MECP	C - 14	385	6.97627	5.72104
3	16	MECP	C - 15	378	7.616	5.51492
3	16	MECP	C - 16	394	6.17865	5.24887
3	16	MECP	D - 09	335	7.46052	5.62065
3	16	MECP	D - 10	348	6.81853	5.00196
3	16	MECP	D - 11	324	6.65823	5.34085
3	16	MECP	D - 12	373	7.42672	5.96902
3	16	MECP	D - 13	308	6.77736	6.25003
3	16	MECP	D - 14	351	6.41232	6.32458
3	16	MECP	D - 15	253	6.59415	6.79939
3	16	MECP	D - 16	309	7.85393	7.48575
3	16	MECP	E - 09	381	6.58012	5.28084
3	16	MECP	E - 10	379	6.37375	4.94515
3	16	MECP	E - 11	163	9.47311	5.68927
3	16	MECP	E - 12	463	10.3288	7.77146
3	16	MECP	E - 15	404	6.79751	6.24348
3	16	MECP	E - 16	274	8.05941	8.99536
3	16	TFEB	B - 17	308	8.52421	6.25381
3	16	TFEB	B - 18	225	6.24719	5.35006
3	16	TFEB	B - 19	234	6.68746	5.98269
3	16	TFEB	B - 20	260	6.36606	5.57284
3	16	TFEB	B - 21	191	6.24487	5.14157
3	16	TFEB	B - 22	174	4.99049	5.09636
3	16	TFEB	B - 23	210	5.83797	4.79087
3	16	TFEB	B - 24	211	8.33394	7.45091
3	16	TFEB	C - 17	283	6.33266	5.24601
3	16	TFEB	C - 18	280	6.1965	5.07701
3	16	TFEB	C - 19	263	8.51222	6.05059
3	16	TFEB	C - 20	152	6.41071	5.90582
3	16	TFEB	C - 21	183	6.95103	6.33634
3	16	TFEB	C - 22	283	7.81763	6.05911
3	16	TFEB	C - 23	199	6.20343	4.75074
3	16	TFEB	C - 24	387	8.10629	6.39523
3	16	TFEB	D - 17	273	6.72966	5.20779
3	16	TFEB	D - 18	323	6.91228	5.14767
3	16	TFEB	D - 19	230	6.79913	6.17043
3	16	TFEB	D - 20	312	8.31403	6.78423
3	16	TFEB	D - 21	202	8.13958	6.04127
3	16	TFEB	D - 22	227	7.54381	5.57896
3	16	TFEB	D - 23	221	6.75531	5.28848
3	16	TFEB	D - 24	193	7.83724	6.70174
3	16	TFEB	E - 17	192	7.5323	6.86593
3	16	TFEB	E - 18	237	7.65668	5.12062
3	16	TFEB	E - 21	162	7.75706	5.13634
3	16	TFEB	E - 22	323	8.84835	7.11878
3	16	TFEB	E - 23	196	6.44404	4.65374
3	16	TFEB	E - 24	132	6.82631	4.43764
3	24	HA	B - 01	306	107.922	83.3573
3	24	HA	B - 02	361	94.89	69.5675
3	24	HA	B - 07	379	100.016	69.0946
3	24	HA	B - 08	332	91.1051	71.3988
3	24	HA	C - 01	329	104.922	82.717
3	24	HA	C - 02	360	111.352	81.7134
3	24	HA	C - 03	400	88.993	70.9063
3	24	HA	C - 04	393	88.476	68.0254
3	24	HA	C - 05	408	84.5184	74.2551
3	24	HA	C - 06	455	93.3815	69.8298
3	24	HA	C - 07	443	85.4922	64.6492
3	24	HA	C - 08	363	95.6402	65.8244
3	24	HA	D - 01	329	103.591	86.024
3	24	HA	D - 02	385	93.6672	78.9875
3	24	HA	D - 03	244	89.9756	78.9888
3	24	HA	D - 04	444	82.4853	63.0601
3	24	HA	D - 06	416	89.4513	71.1155
3	24	HA	D - 07	477	87.1656	63.3737
3	24	HA	D - 08	420	85.411	66.0597
3	24	HA	E - 01	251	102.653	86.9644
3	24	HA	E - 02	393	110.703	73.5757
3	24	HA	E - 07	501	84.0304	61.5271
3	24	HA	E - 08	445	82.9557	64.8171
3	24	MECP	B - 09	419	10.372	11.4871
3	24	MECP	B - 10	302	9.47981	9.34167
3	24	MECP	B - 11	286	7.89499	6.80228
3	24	MECP	B - 12	243	8.25753	7.03634
3	24	MECP	B - 13	320	8.5855	8.5899
3	24	MECP	B - 14	280	6.56681	6.51727
3	24	MECP	B - 15	287	7.28602	6.23134
3	24	MECP	B - 16	343	8.96585	8.70767
3	24	MECP	C - 09	284	8.65766	6.75501
3	24	MECP	C - 10	403	11.019	11.0917
3	24	MECP	C - 11	309	10.8118	10.5512
3	24	MECP	C - 12	312	9.41044	8.19058
3	24	MECP	C - 13	299	8.40412	8.9879
3	24	MECP	C - 14	464	8.92689	8.59093
3	24	MECP	C - 15	313	8.42953	7.12347
3	24	MECP	C - 16	254	9.04941	7.73272
3	24	MECP	D - 09	313	9.0086	8.23434
3	24	MECP	D - 10	451	10.6431	9.92423
3	24	MECP	D - 11	325	9.28469	8.31132
3	24	MECP	D - 12	370	10.0764	8.36949
3	24	MECP	D - 13	346	8.415	7.9959
3	24	MECP	D - 14	366	9.70317	9.00746
3	24	MECP	D - 15	341	9.51626	9.84927
3	24	MECP	D - 16	356	9.0965	9.40365
3	24	MECP	E - 09	436	11.561	10.6528
3	24	MECP	E - 10	452	10.6951	9.69486
3	24	MECP	E - 11	477	13.6973	12.2686
3	24	MECP	E - 12	428	12.7921	13.4944
3	24	MECP	E - 15	321	10.1587	9.63083
3	24	MECP	E - 16	264	8.88898	8.03664
3	24	TFEB	B - 17	414	10.5872	8.51308
3	24	TFEB	B - 18	247	10.2809	7.68361
3	24	TFEB	B - 19	218	10.1039	6.65133
3	24	TFEB	B - 20	212	9.26834	7.42251
3	24	TFEB	B - 21	231	7.58556	6.20418
3	24	TFEB	B - 22	317	10.2905	7.95231
3	24	TFEB	B - 23	249	11.5415	9.0254
3	24	TFEB	B - 24	231	9.82351	7.61042
3	24	TFEB	C - 17	304	9.70203	7.67667
3	24	TFEB	C - 18	263	9.21017	6.72655
3	24	TFEB	C - 19	361	9.25924	7.64982
3	24	TFEB	C - 20	531	10.8769	8.03978
3	24	TFEB	C - 21	362	9.51174	7.0365
3	24	TFEB	C - 22	311	8.91444	7.05831
3	24	TFEB	C - 23	291	8.3258	6.67943
3	24	TFEB	C - 24	226	9.87063	6.41529
3	24	TFEB	D - 17	321	11.3609	7.69256
3	24	TFEB	D - 18	388	10.5411	7.47012
3	24	TFEB	D - 19	404	11.0406	7.92688
3	24	TFEB	D - 20	440	11.4255	8.11385
3	24	TFEB	D - 21	289	9.72691	7.46855
3	24	TFEB	D - 22	170	11.0485	9.47845
3	24	TFEB	D - 23	219	11.8165	9.72921
3	24	TFEB	D - 24	246	10.4193	7.6839
3	24	TFEB	E - 17	289	9.78385	7.46868
3	24	TFEB	E - 18	243	9.39256	6.12514
3	24	TFEB	E - 21	409	10.7531	7.95841
3	24	TFEB	E - 22	259	11.9116	7.96028
3	24	TFEB	E - 23	239	10.6135	8.83861
3	24	TFEB	E - 24	305	10.0075	8.6106

## Sheet: Fig3_HFF_PVsize
In single vacoule-infected cells
Summary (per condition statistics, N=number of wells):
moi	timepoint	strain	count	mean_PVarea	std_PVarea
0.33	0	HA	24	41.4295	21.0481
0.33	0	MECP	24	41.4295	21.0481
0.33	0	TFEB	24	41.4295	21.0481
0.33	8	HA	36	21.987	5.55358
0.33	8	MECP	40	15.1393	4.98803
0.33	8	TFEB	34	20.0605	24.8969
0.33	16	HA	36	38.9086	5.29716
0.33	16	MECP	40	30.6633	6.0928
0.33	16	TFEB	32	26.5292	2.94902
0.33	24	HA	36	98.5335	10.4883
0.33	24	MECP	40	69.184	7.74324
0.33	24	TFEB	33	67.0578	28.7906
1	0	HA	24	41.4295	21.0481
1	0	MECP	24	41.4295	21.0481
1	0	TFEB	24	41.4295	21.0481
1	8	HA	20	37.4109	43.8882
1	8	MECP	38	15.6796	3.45294
1	8	TFEB	34	19.5408	14.0371
1	16	HA	20	48.628	14.5647
1	16	MECP	38	33.0108	4.93256
1	16	TFEB	32	35.7032	36.1026
1	24	HA	21	117.136	22.9689
1	24	MECP	37	82.6154	8.36424
1	24	TFEB	33	77.9637	34.8732
3	0	HA	24	41.4295	21.0481
3	0	MECP	24	41.4295	21.0481
3	0	TFEB	24	41.4295	21.0481
3	8	HA	25	26.7785	24.1996
3	8	MECP	29	14.5103	2.56183
3	8	TFEB	30	20.9121	18.9407
3	16	HA	26	51.9623	40.7297
3	16	MECP	30	38.5141	13.4961
3	16	TFEB	30	35.1067	6.80671
3	24	HA	23	105.877	12.0641
3	24	MECP	30	97.5553	23.1246
3	24	TFEB	30	87.3054	12.2408
In single vacoule-infected cells
Per well statistics (N=numebr of cells):
moi	timepoint	strain	well	count	mean_PVarea	std_PVarea
0.33	0	HA	P - 01	5789	53.1104	67.6887
0.33	0	HA	P - 02	6122	29.6936	39.3544
0.33	0	HA	P - 03	6192	12.5948	6.96981
0.33	0	HA	P - 04	5868	42.0283	32.1855
0.33	0	HA	P - 05	5645	19.4237	13.6005
0.33	0	HA	P - 06	5618	26.7383	22.2253
0.33	0	HA	P - 07	3721	47.4887	55.5118
0.33	0	HA	P - 08	6075	51.1561	87.0917
0.33	0	HA	P - 09	6005	98.6364	78.5946
0.33	0	HA	P - 10	6557	50.8584	96.3348
0.33	0	HA	P - 11	5881	13.8611	12.4869
0.33	0	HA	P - 12	6264	26.4331	23.7387
0.33	0	HA	P - 13	6014	32.7191	60.3324
0.33	0	HA	P - 14	6191	72.2558	72.5697
0.33	0	HA	P - 15	6332	33.7687	17.7053
0.33	0	HA	P - 16	6737	33.8599	20.7512
0.33	0	HA	P - 17	6027	62.5975	66.3426
0.33	0	HA	P - 18	5113	30.8025
0.33	0	HA	P - 19	4454	53.391	72.2032
0.33	0	HA	P - 20	4431	35.6396	42.7973
0.33	0	HA	P - 21	5646	69.2875	143.8
0.33	0	HA	P - 22	4933	21.5389	20.7148
0.33	0	HA	P - 23	6331	17.797	12.1124
0.33	0	HA	P - 24	5956	58.6274	84.3204
0.33	0	MECP	P - 01	5789	53.1104	67.6887
0.33	0	MECP	P - 02	6122	29.6936	39.3544
0.33	0	MECP	P - 03	6192	12.5948	6.96981
0.33	0	MECP	P - 04	5868	42.0283	32.1855
0.33	0	MECP	P - 05	5645	19.4237	13.6005
0.33	0	MECP	P - 06	5618	26.7383	22.2253
0.33	0	MECP	P - 07	3721	47.4887	55.5118
0.33	0	MECP	P - 08	6075	51.1561	87.0917
0.33	0	MECP	P - 09	6005	98.6364	78.5946
0.33	0	MECP	P - 10	6557	50.8584	96.3348
0.33	0	MECP	P - 11	5881	13.8611	12.4869
0.33	0	MECP	P - 12	6264	26.4331	23.7387
0.33	0	MECP	P - 13	6014	32.7191	60.3324
0.33	0	MECP	P - 14	6191	72.2558	72.5697
0.33	0	MECP	P - 15	6332	33.7687	17.7053
0.33	0	MECP	P - 16	6737	33.8599	20.7512
0.33	0	MECP	P - 17	6027	62.5975	66.3426
0.33	0	MECP	P - 18	5113	30.8025
0.33	0	MECP	P - 19	4454	53.391	72.2032
0.33	0	MECP	P - 20	4431	35.6396	42.7973
0.33	0	MECP	P - 21	5646	69.2875	143.8
0.33	0	MECP	P - 22	4933	21.5389	20.7148
0.33	0	MECP	P - 23	6331	17.797	12.1124
0.33	0	MECP	P - 24	5956	58.6274	84.3204
0.33	0	TFEB	P - 01	5789	53.1104	67.6887
0.33	0	TFEB	P - 02	6122	29.6936	39.3544
0.33	0	TFEB	P - 03	6192	12.5948	6.96981
0.33	0	TFEB	P - 04	5868	42.0283	32.1855
0.33	0	TFEB	P - 05	5645	19.4237	13.6005
0.33	0	TFEB	P - 06	5618	26.7383	22.2253
0.33	0	TFEB	P - 07	3721	47.4887	55.5118
0.33	0	TFEB	P - 08	6075	51.1561	87.0917
0.33	0	TFEB	P - 09	6005	98.6364	78.5946
0.33	0	TFEB	P - 10	6557	50.8584	96.3348
0.33	0	TFEB	P - 11	5881	13.8611	12.4869
0.33	0	TFEB	P - 12	6264	26.4331	23.7387
0.33	0	TFEB	P - 13	6014	32.7191	60.3324
0.33	0	TFEB	P - 14	6191	72.2558	72.5697
0.33	0	TFEB	P - 15	6332	33.7687	17.7053
0.33	0	TFEB	P - 16	6737	33.8599	20.7512
0.33	0	TFEB	P - 17	6027	62.5975	66.3426
0.33	0	TFEB	P - 18	5113	30.8025
0.33	0	TFEB	P - 19	4454	53.391	72.2032
0.33	0	TFEB	P - 20	4431	35.6396	42.7973
0.33	0	TFEB	P - 21	5646	69.2875	143.8
0.33	0	TFEB	P - 22	4933	21.5389	20.7148
0.33	0	TFEB	P - 23	6331	17.797	12.1124
0.33	0	TFEB	P - 24	5956	58.6274	84.3204
0.33	8	HA	K - 01	91	19.1239	9.19159
0.33	8	HA	K - 02	99	20.4354	21.0517
0.33	8	HA	K - 03	68	20.235	9.18412
0.33	8	HA	K - 04	76	20.3441	8.98951
0.33	8	HA	K - 05	94	22.2302	11.9368
0.33	8	HA	K - 06	91	19.8039	11.0472
0.33	8	HA	K - 07	231	25.9079	34.7292
0.33	8	HA	K - 08	102	27.3478	26.0442
0.33	8	HA	L - 01	62	22.3743	38.8092
0.33	8	HA	L - 02	66	19.4958	14.4476
0.33	8	HA	L - 03	107	23.827	21.9572
0.33	8	HA	L - 04	57	17.002	7.69244
0.33	8	HA	L - 05	99	22.1488	36.2622
0.33	8	HA	L - 06	77	19.9394	19.7245
0.33	8	HA	L - 07	107	34.8698	48.2494
0.33	8	HA	L - 08	116	25.6876	23.5372
0.33	8	HA	M - 01	109	31.595	55.0083
0.33	8	HA	M - 02	90	19.2451	8.08852
0.33	8	HA	M - 03	80	18.1718	7.84445
0.33	8	HA	M - 04	77	20.6968	13.1643
0.33	8	HA	M - 05	89	45.2431	147.447
0.33	8	HA	M - 06	70	21.8199	9.33456
0.33	8	HA	N - 01	76	23.2856	11.1936
0.33	8	HA	N - 02	84	20.7876	15.3407
0.33	8	HA	N - 03	56	20.3981	8.68103
0.33	8	HA	N - 04	107	18.5148	16.6292
0.33	8	HA	N - 05	74	16.8479	7.41283
0.33	8	HA	N - 06	76	19.9712	19.2298
0.33	8	HA	N - 08	216	20.49	15.833
0.33	8	HA	O - 01	59	17.0174	8.32809
0.33	8	HA	O - 02	67	19.3601	9.46064
0.33	8	HA	O - 03	86	22.6076	35.9793
0.33	8	HA	O - 04	97	18.7497	9.95302
0.33	8	HA	O - 05	68	21.5195	14.8928
0.33	8	HA	O - 06	87	17.5358	8.2865
0.33	8	HA	O - 08	101	16.9024	8.29299
0.33	8	MECP	K - 09	103	14.316	5.9057
0.33	8	MECP	K - 10	76	22.8731	81.3987
0.33	8	MECP	K - 11	148	17.8312	10.5608
0.33	8	MECP	K - 12	111	40.8505	173.969
0.33	8	MECP	K - 13	111	17.0866	15.4645
0.33	8	MECP	K - 14	83	13.9077	5.45886
0.33	8	MECP	K - 15	90	12.5248	8.15013
0.33	8	MECP	K - 16	83	11.4716	4.86735
0.33	8	MECP	L - 09	88	13.2466	3.73615
0.33	8	MECP	L - 10	86	16.0778	10.2635
0.33	8	MECP	L - 11	137	16.1192	21.174
0.33	8	MECP	L - 12	72	18.1906	9.4572
0.33	8	MECP	L - 13	59	14.7086	6.90021
0.33	8	MECP	L - 14	97	12.2956	3.55321
0.33	8	MECP	L - 15	80	13.7893	5.23044
0.33	8	MECP	L - 16	74	21.6061	77.1398
0.33	8	MECP	M - 09	97	17.4018	18.604
0.33	8	MECP	M - 10	84	13.5124	5.12373
0.33	8	MECP	M - 11	104	16.2305	6.71735
0.33	8	MECP	M - 12	120	14.257	5.58581
0.33	8	MECP	M - 13	65	14.5219	10.0582
0.33	8	MECP	M - 14	83	12.4447	5.58664
0.33	8	MECP	M - 15	68	13.9719	4.43347
0.33	8	MECP	M - 16	57	11.8863	5.62666
0.33	8	MECP	N - 09	93	13.6841	12.9879
0.33	8	MECP	N - 10	115	14.0138	17.2476
0.33	8	MECP	N - 11	94	13.5779	4.81439
0.33	8	MECP	N - 12	88	14.0027	6.92808
0.33	8	MECP	N - 13	54	13.3097	7.80444
0.33	8	MECP	N - 14	43	13.0883	6.02524
0.33	8	MECP	N - 15	27	13.1373	6.26199
0.33	8	MECP	N - 16	116	11.9906	5.49771
0.33	8	MECP	O - 09	69	20.6382	61.9466
0.33	8	MECP	O - 10	53	15.0745	12.2454
0.33	8	MECP	O - 11	91	11.8261	4.88723
0.33	8	MECP	O - 12	68	11.9586	5.70221
0.33	8	MECP	O - 13	52	12.2131	5.23462
0.33	8	MECP	O - 14	43	11.3563	6.09606
0.33	8	MECP	O - 15	66	11.6095	4.94541
0.33	8	MECP	O - 16	60	12.969	6.32864
0.33	8	TFEB	K - 18	1	14.6483
0.33	8	TFEB	K - 21	104	14.4403	5.74299
0.33	8	TFEB	K - 22	63	32.7952	129.487
0.33	8	TFEB	K - 23	104	13.4504	6.23534
0.33	8	TFEB	K - 24	114	32.3913	178.998
0.33	8	TFEB	L - 17	2	157.777	8.80907
0.33	8	TFEB	L - 21	96	24.8402	111.997
0.33	8	TFEB	L - 22	108	22.2374	104.458
0.33	8	TFEB	L - 23	91	15.232	6.85998
0.33	8	TFEB	L - 24	90	13.3949	5.59337
0.33	8	TFEB	M - 17	117	13.2887	4.75843
0.33	8	TFEB	M - 18	72	16.7683	40.9772
0.33	8	TFEB	M - 19	87	12.3714	5.615
0.33	8	TFEB	M - 20	56	15.3206	10.7758
0.33	8	TFEB	M - 21	67	12.9667	5.28666
0.33	8	TFEB	M - 22	99	13.9375	6.27972
0.33	8	TFEB	M - 23	68	13.3961	5.99134
0.33	8	TFEB	M - 24	42	14.2637	9.93276
0.33	8	TFEB	N - 17	58	21.5499	40.0477
0.33	8	TFEB	N - 18	86	11.9246	4.88874
0.33	8	TFEB	N - 19	86	13.6757	5.61763
0.33	8	TFEB	N - 20	82	13.8536	5.39231
0.33	8	TFEB	N - 21	100	15.8147	5.5585
0.33	8	TFEB	N - 22	54	12.9447	6.14298
0.33	8	TFEB	N - 23	61	12.4759	5.83503
0.33	8	TFEB	N - 24	47	12.4404	5.21843
0.33	8	TFEB	O - 17	44	12.9277	5.41601
0.33	8	TFEB	O - 18	77	12.7815	6.30311
0.33	8	TFEB	O - 19	41	21.4466	41.4905
0.33	8	TFEB	O - 20	46	12.4728	5.57252
0.33	8	TFEB	O - 21	106	15.604	22.6056
0.33	8	TFEB	O - 22	55	13.5008	7.09421
0.33	8	TFEB	O - 23	46	12.0799	5.48604
0.33	8	TFEB	O - 24	33	13.0428	7.63012
0.33	16	HA	K - 01	96	40.0547	22.9327
0.33	16	HA	K - 02	111	38.9807	59.1843
0.33	16	HA	K - 03	99	35.3658	24.382
0.33	16	HA	K - 04	83	40.557	25.25
0.33	16	HA	K - 05	134	39.7347	25.1305
0.33	16	HA	K - 06	101	40.1239	28.2076
0.33	16	HA	K - 07	287	35.3679	38.219
0.33	16	HA	K - 08	165	50.5534	88.3847
0.33	16	HA	L - 01	75	37.3408	22.1205
0.33	16	HA	L - 02	88	36.2365	25.6634
0.33	16	HA	L - 03	101	39.1168	25.4559
0.33	16	HA	L - 04	119	34.4102	25.781
0.33	16	HA	L - 05	115	34.9155	22.8673
0.33	16	HA	L - 06	122	37.0113	24.3986
0.33	16	HA	L - 07	154	44.3174	31.8024
0.33	16	HA	L - 08	110	45.462	34.3311
0.33	16	HA	M - 01	98	42.7268	36.9024
0.33	16	HA	M - 02	92	42.5878	24.4552
0.33	16	HA	M - 03	116	35.5362	20.8352
0.33	16	HA	M - 04	86	29.8299	21.6514
0.33	16	HA	M - 05	101	38.8254	24.6302
0.33	16	HA	M - 06	133	52.9072	72.3664
0.33	16	HA	N - 01	87	37.4665	38.7279
0.33	16	HA	N - 02	86	29.4399	26.4931
0.33	16	HA	N - 03	66	34.0798	23.1843
0.33	16	HA	N - 04	88	32.6833	23.7436
0.33	16	HA	N - 05	100	40.4279	25.5183
0.33	16	HA	N - 06	109	35.7497	27.3475
0.33	16	HA	O - 01	84	31.4789	23.0907
0.33	16	HA	O - 02	135	38.5541	23.705
0.33	16	HA	O - 03	103	35.1687	26.317
0.33	16	HA	O - 04	137	49.2011	107.569
0.33	16	HA	O - 05	87	39.048	43.0943
0.33	16	HA	O - 06	104	42.6325	26.0611
0.33	16	HA	O - 07	113	43.4058	33.0435
0.33	16	HA	O - 08	135	39.411	24.0085
0.33	16	MECP	K - 09	110	34.2362	21.9323
0.33	16	MECP	K - 10	127	27.9007	19.4559
0.33	16	MECP	K - 11	36	37.2824	36.5139
0.33	16	MECP	K - 12	173	33.7637	21.8696
0.33	16	MECP	K - 13	132	50.4819	166.467
0.33	16	MECP	K - 14	103	30.6071	18.8772
0.33	16	MECP	K - 15	180	35.1734	57.168
0.33	16	MECP	K - 16	127	26.3268	17.6632
0.33	16	MECP	L - 09	103	24.9889	17.1455
0.33	16	MECP	L - 10	139	31.0999	19.035
0.33	16	MECP	L - 11	153	49.1525	185.809
0.33	16	MECP	L - 12	185	31.134	33.2773
0.33	16	MECP	L - 13	157	27.0949	19.439
0.33	16	MECP	L - 14	179	27.2806	19.2451
0.33	16	MECP	L - 15	132	27.7917	18.4867
0.33	16	MECP	L - 16	130	47.9139	153.525
0.33	16	MECP	M - 09	131	33.4297	39.3273
0.33	16	MECP	M - 10	154	29.3757	18.688
0.33	16	MECP	M - 11	131	29.8557	21.4376
0.33	16	MECP	M - 12	146	33.0257	24.9416
0.33	16	MECP	M - 13	115	26.5134	16.2764
0.33	16	MECP	M - 14	144	29.5153	16.0154
0.33	16	MECP	M - 15	151	29.4779	28.8746
0.33	16	MECP	M - 16	128	28.7961	17.5506
0.33	16	MECP	N - 09	158	24.8959	15.5081
0.33	16	MECP	N - 10	159	29.3491	19.3493
0.33	16	MECP	N - 11	120	28.9213	23.3531
0.33	16	MECP	N - 12	150	32.1532	20.5558
0.33	16	MECP	N - 13	131	26.08	16.7897
0.33	16	MECP	N - 14	122	28.0735	15.9222
0.33	16	MECP	N - 15	143	27.2211	15.7844
0.33	16	MECP	N - 16	111	25.8309	16.8318
0.33	16	MECP	O - 09	124	29.8729	20.0528
0.33	16	MECP	O - 10	157	25.1355	16.496
0.33	16	MECP	O - 11	99	25.0264	16.745
0.33	16	MECP	O - 12	146	27.2337	17.6498
0.33	16	MECP	O - 13	152	28.3338	17.3192
0.33	16	MECP	O - 14	138	28.3036	18.1109
0.33	16	MECP	O - 15	161	30.3161	19.4151
0.33	16	MECP	O - 16	91	27.568	18.6806
0.33	16	TFEB	K - 21	180	30.2032	20.9178
0.33	16	TFEB	K - 22	165	27.8538	20.7785
0.33	16	TFEB	K - 23	188	29.309	21.401
0.33	16	TFEB	K - 24	173	31.4269	20.8887
0.33	16	TFEB	L - 21	163	26.777	18.3447
0.33	16	TFEB	L - 22	133	26.6574	19.7104
0.33	16	TFEB	L - 23	184	31.0012	21.3576
0.33	16	TFEB	L - 24	83	21.937	14.651
0.33	16	TFEB	M - 17	120	28.4136	41.6962
0.33	16	TFEB	M - 18	114	27.6274	20.5622
0.33	16	TFEB	M - 19	163	25.8136	19.6494
0.33	16	TFEB	M - 20	83	23.5732	16.8817
0.33	16	TFEB	M - 21	164	33.3786	20.3986
0.33	16	TFEB	M - 22	166	25.4164	16.9058
0.33	16	TFEB	M - 23	145	26.4604	17.7946
0.33	16	TFEB	M - 24	153	22.9249	15.1342
0.33	16	TFEB	N - 17	116	29.6849	22.4929
0.33	16	TFEB	N - 18	116	26.1939	36.9184
0.33	16	TFEB	N - 19	125	22.4385	14.2098
0.33	16	TFEB	N - 20	88	25.5707	17.9529
0.33	16	TFEB	N - 21	123	24.1144	16.5346
0.33	16	TFEB	N - 22	123	23.194	17.2185
0.33	16	TFEB	N - 23	109	23.7189	16.2072
0.33	16	TFEB	N - 24	68	20.2612	13.1951
0.33	16	TFEB	O - 17	107	26.6264	19.1799
0.33	16	TFEB	O - 18	121	26.1321	18.4887
0.33	16	TFEB	O - 19	101	28.2041	34.0954
0.33	16	TFEB	O - 20	81	26.1023	15.3792
0.33	16	TFEB	O - 21	141	25.9091	18.9919
0.33	16	TFEB	O - 22	167	29.7278	84.1582
0.33	16	TFEB	O - 23	51	25.7077	19.09
0.33	16	TFEB	O - 24	165	26.576	18.6224
0.33	24	HA	K - 01	91	93.7389	66.0082
0.33	24	HA	K - 02	123	96.0426	71.707
0.33	24	HA	K - 03	149	89.8992	71.7875
0.33	24	HA	K - 04	135	92.2402	75.0395
0.33	24	HA	K - 05	151	95.3005	74.174
0.33	24	HA	K - 06	182	99.9287	74.103
0.33	24	HA	K - 07	194	127.648	108.683
0.33	24	HA	K - 08	112	93.6518	89.9869
0.33	24	HA	L - 01	106	78.9112	68.0876
0.33	24	HA	L - 02	110	91.6782	70.2192
0.33	24	HA	L - 03	81	107.717	80.5264
0.33	24	HA	L - 04	103	102.466	78.2076
0.33	24	HA	L - 05	126	92.5726	75.3728
0.33	24	HA	L - 06	144	81.4251	66.4886
0.33	24	HA	L - 07	208	97.9204	88.5369
0.33	24	HA	L - 08	156	91.2974	74.3931
0.33	24	HA	M - 01	127	110.411	220.643
0.33	24	HA	M - 02	143	101.593	91.472
0.33	24	HA	M - 03	89	84.8472	76.4012
0.33	24	HA	M - 04	143	101.276	74.302
0.33	24	HA	M - 05	106	99.8014	79.5295
0.33	24	HA	M - 06	138	100.028	155.29
0.33	24	HA	N - 01	96	84.9707	68.9943
0.33	24	HA	N - 02	95	97.5074	80.2683
0.33	24	HA	N - 03	127	91.1614	71.8788
0.33	24	HA	N - 04	106	89.7263	74.9308
0.33	24	HA	N - 05	118	111.442	81.1924
0.33	24	HA	N - 06	144	120.914	79.356
0.33	24	HA	O - 01	117	95.0987	65.7137
0.33	24	HA	O - 02	84	96.5178	70.9094
0.33	24	HA	O - 03	120	100.618	78.3942
0.33	24	HA	O - 04	78	112.642	74.7438
0.33	24	HA	O - 05	106	92.5315	77.9923
0.33	24	HA	O - 06	153	108.071	68.2638
0.33	24	HA	O - 07	142	113.207	85.737
0.33	24	HA	O - 08	160	102.403	77.5517
0.33	24	MECP	K - 09	194	80.1514	55.1961
0.33	24	MECP	K - 10	177	61.2709	54.8842
0.33	24	MECP	K - 11	188	92.3871	118.433
0.33	24	MECP	K - 12	189	73.5914	58.1545
0.33	24	MECP	K - 13	151	71.6767	59.0019
0.33	24	MECP	K - 14	175	76.6961	62.8268
0.33	24	MECP	K - 15	177	75.4296	53.6318
0.33	24	MECP	K - 16	170	77.9702	60.8038
0.33	24	MECP	L - 09	201	70.3182	54.9387
0.33	24	MECP	L - 10	168	67.0248	61.5187
0.33	24	MECP	L - 11	170	72.1938	58.1731
0.33	24	MECP	L - 12	143	59.1954	49.3351
0.33	24	MECP	L - 13	223	57.3746	51.4254
0.33	24	MECP	L - 14	163	59.3592	50.327
0.33	24	MECP	L - 15	167	81.4817	55.7828
0.33	24	MECP	L - 16	122	65.1307	44.2714
0.33	24	MECP	M - 09	179	64.9992	54.9201
0.33	24	MECP	M - 10	137	66.8582	60.5804
0.33	24	MECP	M - 11	164	62.1084	59.9913
0.33	24	MECP	M - 12	133	87.8208	169.714
0.33	24	MECP	M - 13	166	59.7585	50.2116
0.33	24	MECP	M - 14	140	67.8868	53.2003
0.33	24	MECP	M - 15	118	75.7788	58.4363
0.33	24	MECP	M - 16	171	63.3839	47.6236
0.33	24	MECP	N - 09	140	66.0366	55.5365
0.33	24	MECP	N - 10	124	67.7578	56.3628
0.33	24	MECP	N - 11	152	64.3367	57.6654
0.33	24	MECP	N - 12	158	65.7475	76.5071
0.33	24	MECP	N - 13	90	68.7101	52.312
0.33	24	MECP	N - 14	145	58.3298	46.9091
0.33	24	MECP	N - 15	147	66.5995	53.429
0.33	24	MECP	N - 16	141	68.916	51.245
0.33	24	MECP	O - 09	155	69.1654	59.7731
0.33	24	MECP	O - 10	183	71.0518	48.7241
0.33	24	MECP	O - 11	161	63.0675	53.4796
0.33	24	MECP	O - 12	153	71.5754	51.9485
0.33	24	MECP	O - 13	142	61.7014	48.6668
0.33	24	MECP	O - 14	149	68.0549	45.1197
0.33	24	MECP	O - 15	137	71.8745	88.9227
0.33	24	MECP	O - 16	185	74.5905	51.3804
0.33	24	TFEB	K - 18	1	224.105
0.33	24	TFEB	K - 21	177	62.315	54.9946
0.33	24	TFEB	K - 22	156	67.8322	56.4954
0.33	24	TFEB	K - 23	179	58.0968	51.2721
0.33	24	TFEB	K - 24	146	62.2482	55.8135
0.33	24	TFEB	L - 21	232	58.258	56.2538
0.33	24	TFEB	L - 22	185	60.8746	48.5641
0.33	24	TFEB	L - 23	113	47.7357	43.0428
0.33	24	TFEB	L - 24	183	57.3237	47.2143
0.33	24	TFEB	M - 17	155	64.358	55.1392
0.33	24	TFEB	M - 18	136	63.0636	53.0939
0.33	24	TFEB	M - 19	132	62.5343	51.0057
0.33	24	TFEB	M - 20	147	72.1007	63.0354
0.33	24	TFEB	M - 21	139	51.4488	50.7249
0.33	24	TFEB	M - 22	207	66.7966	58.1668
0.33	24	TFEB	M - 23	161	63.0463	48.608
0.33	24	TFEB	M - 24	138	61.7607	42.4846
0.33	24	TFEB	N - 17	158	66.5213	53.8555
0.33	24	TFEB	N - 18	156	66.7651	51.0623
0.33	24	TFEB	N - 19	128	66.2286	57.7878
0.33	24	TFEB	N - 20	151	60.7138	47.8842
0.33	24	TFEB	N - 21	107	58.8504	51.5102
0.33	24	TFEB	N - 22	115	59.9789	52.9641
0.33	24	TFEB	N - 23	161	60.7819	45.0417
0.33	24	TFEB	N - 24	186	65.1085	48.4392
0.33	24	TFEB	O - 17	171	70.405	101.209
0.33	24	TFEB	O - 18	122	70.848	59.4414
0.33	24	TFEB	O - 19	134	54.3115	46.1371
0.33	24	TFEB	O - 20	152	74.7564	58.7675
0.33	24	TFEB	O - 21	129	63.6352	56.2784
0.33	24	TFEB	O - 22	176	56.8174	49.9601
0.33	24	TFEB	O - 23	73	58.9664	69.4949
0.33	24	TFEB	O - 24	128	54.3194	41.6054
1	0	HA	P - 01	5789	53.1104	67.6887
1	0	HA	P - 02	6122	29.6936	39.3544
1	0	HA	P - 03	6192	12.5948	6.96981
1	0	HA	P - 04	5868	42.0283	32.1855
1	0	HA	P - 05	5645	19.4237	13.6005
1	0	HA	P - 06	5618	26.7383	22.2253
1	0	HA	P - 07	3721	47.4887	55.5118
1	0	HA	P - 08	6075	51.1561	87.0917
1	0	HA	P - 09	6005	98.6364	78.5946
1	0	HA	P - 10	6557	50.8584	96.3348
1	0	HA	P - 11	5881	13.8611	12.4869
1	0	HA	P - 12	6264	26.4331	23.7387
1	0	HA	P - 13	6014	32.7191	60.3324
1	0	HA	P - 14	6191	72.2558	72.5697
1	0	HA	P - 15	6332	33.7687	17.7053
1	0	HA	P - 16	6737	33.8599	20.7512
1	0	HA	P - 17	6027	62.5975	66.3426
1	0	HA	P - 18	5113	30.8025
1	0	HA	P - 19	4454	53.391	72.2032
1	0	HA	P - 20	4431	35.6396	42.7973
1	0	HA	P - 21	5646	69.2875	143.8
1	0	HA	P - 22	4933	21.5389	20.7148
1	0	HA	P - 23	6331	17.797	12.1124
1	0	HA	P - 24	5956	58.6274	84.3204
1	0	MECP	P - 01	5789	53.1104	67.6887
1	0	MECP	P - 02	6122	29.6936	39.3544
1	0	MECP	P - 03	6192	12.5948	6.96981
1	0	MECP	P - 04	5868	42.0283	32.1855
1	0	MECP	P - 05	5645	19.4237	13.6005
1	0	MECP	P - 06	5618	26.7383	22.2253
1	0	MECP	P - 07	3721	47.4887	55.5118
1	0	MECP	P - 08	6075	51.1561	87.0917
1	0	MECP	P - 09	6005	98.6364	78.5946
1	0	MECP	P - 10	6557	50.8584	96.3348
1	0	MECP	P - 11	5881	13.8611	12.4869
1	0	MECP	P - 12	6264	26.4331	23.7387
1	0	MECP	P - 13	6014	32.7191	60.3324
1	0	MECP	P - 14	6191	72.2558	72.5697
1	0	MECP	P - 15	6332	33.7687	17.7053
1	0	MECP	P - 16	6737	33.8599	20.7512
1	0	MECP	P - 17	6027	62.5975	66.3426
1	0	MECP	P - 18	5113	30.8025
1	0	MECP	P - 19	4454	53.391	72.2032
1	0	MECP	P - 20	4431	35.6396	42.7973
1	0	MECP	P - 21	5646	69.2875	143.8
1	0	MECP	P - 22	4933	21.5389	20.7148
1	0	MECP	P - 23	6331	17.797	12.1124
1	0	MECP	P - 24	5956	58.6274	84.3204
1	0	TFEB	P - 01	5789	53.1104	67.6887
1	0	TFEB	P - 02	6122	29.6936	39.3544
1	0	TFEB	P - 03	6192	12.5948	6.96981
1	0	TFEB	P - 04	5868	42.0283	32.1855
1	0	TFEB	P - 05	5645	19.4237	13.6005
1	0	TFEB	P - 06	5618	26.7383	22.2253
1	0	TFEB	P - 07	3721	47.4887	55.5118
1	0	TFEB	P - 08	6075	51.1561	87.0917
1	0	TFEB	P - 09	6005	98.6364	78.5946
1	0	TFEB	P - 10	6557	50.8584	96.3348
1	0	TFEB	P - 11	5881	13.8611	12.4869
1	0	TFEB	P - 12	6264	26.4331	23.7387
1	0	TFEB	P - 13	6014	32.7191	60.3324
1	0	TFEB	P - 14	6191	72.2558	72.5697
1	0	TFEB	P - 15	6332	33.7687	17.7053
1	0	TFEB	P - 16	6737	33.8599	20.7512
1	0	TFEB	P - 17	6027	62.5975	66.3426
1	0	TFEB	P - 18	5113	30.8025
1	0	TFEB	P - 19	4454	53.391	72.2032
1	0	TFEB	P - 20	4431	35.6396	42.7973
1	0	TFEB	P - 21	5646	69.2875	143.8
1	0	TFEB	P - 22	4933	21.5389	20.7148
1	0	TFEB	P - 23	6331	17.797	12.1124
1	0	TFEB	P - 24	5956	58.6274	84.3204
1	8	HA	F - 01	165	17.4859	8.18543
1	8	HA	F - 02	191	18.9911	8.64667
1	8	HA	F - 05	17	201.67	410.521
1	8	HA	F - 06	19	113.296	310.013
1	8	HA	F - 07	294	18.4568	9.03439
1	8	HA	F - 08	170	19.5074	15.2734
1	8	HA	G - 05	201	32.2239	74.1863
1	8	HA	G - 06	242	22.7305	15.1633
1	8	HA	G - 07	229	20.1578	11.5116
1	8	HA	G - 08	233	20.8523	11.9579
1	8	HA	H - 05	190	21.1806	9.47633
1	8	HA	H - 06	168	30.8147	107.352
1	8	HA	H - 07	185	17.8347	13.475
1	8	HA	H - 08	184	17.0292	7.83113
1	8	HA	I - 01	304	35.5611	50.2381
1	8	HA	I - 02	222	28.7262	39.5965
1	8	HA	I - 06	259	32.5066	31.1355
1	8	HA	J - 01	210	23.0279	11.6043
1	8	HA	J - 02	245	23.7223	21.3093
1	8	HA	J - 06	315	32.4436	37.854
1	8	MECP	F - 09	201	14.0605	8.54486
1	8	MECP	F - 10	203	12.3527	5.69267
1	8	MECP	F - 11	280	26.0628	38.984
1	8	MECP	F - 12	320	21.5506	10.8823
1	8	MECP	F - 15	237	13.3636	5.7189
1	8	MECP	F - 16	205	12.6395	5.95739
1	8	MECP	G - 09	238	12.9146	5.48425
1	8	MECP	G - 10	193	12.8757	5.58799
1	8	MECP	G - 11	220	21.0807	99.3491
1	8	MECP	G - 12	191	12.5762	5.65407
1	8	MECP	G - 13	251	15.5161	15.8263
1	8	MECP	G - 14	195	13.0343	6.49486
1	8	MECP	G - 15	212	14.1239	8.96352
1	8	MECP	G - 16	131	12.7118	6.61674
1	8	MECP	H - 09	214	12.8744	5.638
1	8	MECP	H - 10	179	12.978	6.29863
1	8	MECP	H - 11	236	14.266	13.5926
1	8	MECP	H - 12	232	13.1943	5.36838
1	8	MECP	H - 13	241	14.5091	6.74252
1	8	MECP	H - 14	215	13.2615	7.17782
1	8	MECP	H - 15	246	12.5163	5.59107
1	8	MECP	H - 16	150	16.3942	39.0311
1	8	MECP	I - 09	231	18.6356	21.3179
1	8	MECP	I - 10	275	14.0385	6.03609
1	8	MECP	I - 11	277	18.1089	9.30642
1	8	MECP	I - 12	250	14.1533	5.96773
1	8	MECP	I - 13	295	17.4234	15.1539
1	8	MECP	I - 14	253	14.138	5.80832
1	8	MECP	I - 15	211	21.7755	19.9214
1	8	MECP	I - 16	222	15.3106	7.95344
1	8	MECP	J - 09	262	24.4946	139.176
1	8	MECP	J - 10	191	14.6433	12.3438
1	8	MECP	J - 11	212	17.6065	9.42866
1	8	MECP	J - 12	265	15.3256	7.1673
1	8	MECP	J - 13	246	17.2683	9.61725
1	8	MECP	J - 14	247	13.5653	5.85441
1	8	MECP	J - 15	267	17.0458	11.8346
1	8	MECP	J - 16	270	17.4329	20.1533
1	8	TFEB	F - 17	179	14.4732	5.50054
1	8	TFEB	F - 18	189	13.4749	5.50668
1	8	TFEB	F - 21	275	29.209	33.6281
1	8	TFEB	F - 22	243	17.0871	6.7493
1	8	TFEB	F - 23	193	11.6897	4.4188
1	8	TFEB	F - 24	237	13.1031	4.57031
1	8	TFEB	G - 18	146	34.2194	44.8604
1	8	TFEB	G - 19	318	20.6685	41.1783
1	8	TFEB	G - 20	314	16.527	12.9513
1	8	TFEB	G - 21	257	13.9164	6.24543
1	8	TFEB	G - 22	229	14.2005	6.19461
1	8	TFEB	G - 23	216	13.1944	6.24333
1	8	TFEB	G - 24	179	12.4816	6.3293
1	8	TFEB	H - 17	14	76.0284	122.697
1	8	TFEB	H - 18	10	65.1096	134.706
1	8	TFEB	H - 19	276	25.2139	49.4092
1	8	TFEB	H - 20	263	21.1695	21.7272
1	8	TFEB	H - 21	150	13.3614	5.27822
1	8	TFEB	H - 22	199	13.7299	5.72571
1	8	TFEB	H - 23	179	13.2357	13.7562
1	8	TFEB	H - 24	171	12.1921	5.07979
1	8	TFEB	I - 17	213	13.949	7.04428
1	8	TFEB	I - 18	139	13.1631	5.89557
1	8	TFEB	I - 21	217	18.3452	17.8991
1	8	TFEB	I - 22	120	13.4128	6.3544
1	8	TFEB	I - 23	197	17.191	7.58345
1	8	TFEB	I - 24	206	12.1874	4.78587
1	8	TFEB	J - 17	212	11.723	4.87556
1	8	TFEB	J - 18	163	12.7384	5.61555
1	8	TFEB	J - 19	281	25.2758	29.9497
1	8	TFEB	J - 21	302	16.2866	7.96282
1	8	TFEB	J - 22	225	12.3831	4.65688
1	8	TFEB	J - 23	170	15.1782	6.55638
1	8	TFEB	J - 24	186	18.2695	64.6062
1	16	HA	F - 01	209	39.403	25.0958
1	16	HA	F - 02	253	40.4461	29.2227
1	16	HA	F - 05	28	38.1364	102.134
1	16	HA	F - 07	275	38.8174	25.0042
1	16	HA	F - 08	260	41.4196	26.4492
1	16	HA	G - 05	333	52.5125	37.0811
1	16	HA	G - 06	295	43.1365	29.215
1	16	HA	G - 07	247	44.1572	28.5994
1	16	HA	G - 08	271	41.0488	24.8691
1	16	HA	H - 05	320	49.6228	34.6182
1	16	HA	H - 06	296	46.3999	109.116
1	16	HA	H - 07	280	45.044	35.385
1	16	HA	H - 08	296	40.5099	28.9105
1	16	HA	I - 01	164	103.213	80.8699
1	16	HA	I - 02	271	50.1003	36.7905
1	16	HA	I - 06	377	50.5001	53.0638
1	16	HA	J - 01	253	44.5412	30.1797
1	16	HA	J - 02	289	41.4793	27.0587
1	16	HA	J - 05	200	66.1295	78.0543
1	16	HA	J - 06	344	55.9428	41.8583
1	16	MECP	F - 09	312	30.5164	21.1052
1	16	MECP	F - 10	229	28.1697	20.3997
1	16	MECP	F - 11	235	46.6264	50.9549
1	16	MECP	F - 12	326	42.5688	36.7539
1	16	MECP	F - 15	282	29.0626	18.4777
1	16	MECP	F - 16	218	28.8972	20.5333
1	16	MECP	G - 09	223	28.0344	19.9011
1	16	MECP	G - 10	249	29.511	17.3377
1	16	MECP	G - 11	254	31.6223	23.9699
1	16	MECP	G - 12	261	30.4248	17.3338
1	16	MECP	G - 13	358	32.7344	23.7293
1	16	MECP	G - 14	234	31.8322	19.962
1	16	MECP	G - 15	299	30.6216	21.3007
1	16	MECP	G - 16	211	32.0125	22.3648
1	16	MECP	H - 09	251	27.8431	17.6262
1	16	MECP	H - 10	253	28.5845	16.8951
1	16	MECP	H - 11	281	29.9918	35.2739
1	16	MECP	H - 12	273	31.5848	18.022
1	16	MECP	H - 13	264	31.0187	21.9398
1	16	MECP	H - 14	255	32.2794	18.3001
1	16	MECP	H - 15	328	31.295	19.8042
1	16	MECP	H - 16	250	30.0545	20.5914
1	16	MECP	I - 09	309	47.9252	155.311
1	16	MECP	I - 10	340	29.0429	20.1244
1	16	MECP	I - 11	354	33.4059	22.4202
1	16	MECP	I - 12	267	31.3157	21.2604
1	16	MECP	I - 13	261	34.9955	23.1461
1	16	MECP	I - 14	250	33.0509	21.1893
1	16	MECP	I - 15	340	44.3596	70.012
1	16	MECP	I - 16	246	38.0493	29.9477
1	16	MECP	J - 09	310	32.6745	24.4344
1	16	MECP	J - 10	297	31.8816	23.7463
1	16	MECP	J - 11	314	33.7136	22.2102
1	16	MECP	J - 12	322	32.0597	21.4593
1	16	MECP	J - 13	305	33.3116	22.8863
1	16	MECP	J - 14	281	30.9121	23.6343
1	16	MECP	J - 15	345	38.0507	31.3791
1	16	MECP	J - 16	252	34.3749	24.302
1	16	TFEB	F - 17	329	29.2338	21.3087
1	16	TFEB	F - 18	380	27.317	22.8674
1	16	TFEB	F - 21	356	45.4854	42.331
1	16	TFEB	F - 22	339	29.0915	25.0164
1	16	TFEB	F - 23	318	27.5513	20.8788
1	16	TFEB	F - 24	268	29.0591	28.9097
1	16	TFEB	G - 17	4	19.8163	9.9955
1	16	TFEB	G - 20	378	39.1462	34.1732
1	16	TFEB	G - 21	309	29.2594	22.4739
1	16	TFEB	G - 22	273	27.4913	20.2163
1	16	TFEB	G - 23	331	28.2887	20.3855
1	16	TFEB	G - 24	347	26.456	20.2284
1	16	TFEB	H - 17	6	9.35483	2.88553
1	16	TFEB	H - 19	385	38.9895	32.005
1	16	TFEB	H - 20	340	45.3522	85.5616
1	16	TFEB	H - 21	273	28.7435	21.0176
1	16	TFEB	H - 22	291	26.4316	20.2724
1	16	TFEB	H - 23	321	29.2117	20.0229
1	16	TFEB	H - 24	298	27.1613	34.0073
1	16	TFEB	I - 17	246	27.0172	18.8186
1	16	TFEB	I - 18	241	27.3965	18.8705
1	16	TFEB	I - 21	279	29.7804	25.1081
1	16	TFEB	I - 22	262	29.5516	35.1235
1	16	TFEB	I - 23	302	29.307	23.7183
1	16	TFEB	I - 24	360	30.1747	22.2858
1	16	TFEB	J - 17	268	27.096	17.76
1	16	TFEB	J - 18	270	24.9209	17.3908
1	16	TFEB	J - 19	250	230.292	117.958
1	16	TFEB	J - 21	342	31.3917	24.4495
1	16	TFEB	J - 22	327	35.9963	95.9946
1	16	TFEB	J - 23	275	26.9205	21.6996
1	16	TFEB	J - 24	337	29.217	36.8063
1	24	HA	F - 01	245	93.9274	66.4655
1	24	HA	F - 02	263	101.125	82.5073
1	24	HA	F - 07	258	95.4315	73.0055
1	24	HA	F - 08	289	102.733	79.7828
1	24	HA	G - 05	340	115.145	92.4529
1	24	HA	G - 06	342	119.12	90.0551
1	24	HA	G - 07	331	104.702	84.8772
1	24	HA	G - 08	317	104.938	73.5764
1	24	HA	H - 05	372	118.563	91.9028
1	24	HA	H - 06	338	112.892	84.6905
1	24	HA	H - 07	349	120.371	88.196
1	24	HA	H - 08	244	87.8747	69.9819
1	24	HA	I - 01	343	115.864	105.921
1	24	HA	I - 02	310	113.433	113.389
1	24	HA	I - 05	322	118.321	121.191
1	24	HA	I - 06	453	112.981	138.161
1	24	HA	J - 01	424	119.526	105.707
1	24	HA	J - 02	277	133.34	111.208
1	24	HA	J - 04	386	134.784	141.278
1	24	HA	J - 05	106	200.671	184.582
1	24	HA	J - 06	342	134.109	106.408
1	24	MECP	F - 09	292	86.6314	66.583
1	24	MECP	F - 10	210	74.014	58.824
1	24	MECP	F - 11	290	90.5759	85.7282
1	24	MECP	F - 15	312	81.6582	62.9061
1	24	MECP	F - 16	297	83.3518	89.7367
1	24	MECP	G - 09	263	75.5589	58.5083
1	24	MECP	G - 10	224	79.9612	60.2674
1	24	MECP	G - 11	274	86.7132	68.9862
1	24	MECP	G - 12	300	78.5738	62.21
1	24	MECP	G - 13	279	75.1061	58.3027
1	24	MECP	G - 14	321	75.2208	60.7185
1	24	MECP	G - 15	269	68.9905	57.6125
1	24	MECP	G - 16	251	81.0088	55.6374
1	24	MECP	H - 09	315	73.9051	57.9777
1	24	MECP	H - 10	211	76.8405	58.4104
1	24	MECP	H - 11	266	81.6022	70.1126
1	24	MECP	H - 12	314	82.8363	57.254
1	24	MECP	H - 13	265	83.5503	69.8444
1	24	MECP	H - 14	201	76.961	55.1395
1	24	MECP	H - 15	371	78.0754	57.1806
1	24	MECP	H - 16	288	84.5586	63.3516
1	24	MECP	I - 09	266	81.8168	68.8775
1	24	MECP	I - 10	279	88.774	69.94
1	24	MECP	I - 11	325	88.4184	104.498
1	24	MECP	I - 12	383	95.0561	71.409
1	24	MECP	I - 13	350	80.0087	59.217
1	24	MECP	I - 14	357	80.2798	62.1956
1	24	MECP	I - 15	354	89.4522	76.7227
1	24	MECP	I - 16	354	102.916	83.6944
1	24	MECP	J - 09	329	73.0397	66.2394
1	24	MECP	J - 10	376	73.1945	52.2506
1	24	MECP	J - 11	370	81.6435	66.6869
1	24	MECP	J - 12	289	81.1893	63.5757
1	24	MECP	J - 13	359	87.3365	67.3229
1	24	MECP	J - 14	300	76.8944	61.5913
1	24	MECP	J - 15	423	111.218	88.8618
1	24	MECP	J - 16	311	89.8363	77.4928
1	24	TFEB	F - 17	311	73.6579	63.5496
1	24	TFEB	F - 18	283	73.2072	60.2875
1	24	TFEB	F - 21	349	77.4862	75.2299
1	24	TFEB	F - 22	373	67.9064	65.6021
1	24	TFEB	F - 23	213	68.5175	68.1121
1	24	TFEB	F - 24	337	73.627	138.212
1	24	TFEB	G - 18	8	74.388	149.465
1	24	TFEB	G - 19	352	90.3579	94.6323
1	24	TFEB	G - 20	285	100.496	97.946
1	24	TFEB	G - 21	237	75.831	64.6657
1	24	TFEB	G - 22	335	67.9662	67.2122
1	24	TFEB	G - 23	294	71.1601	70.2616
1	24	TFEB	G - 24	218	61.0247	53.0738
1	24	TFEB	H - 18	11	265.262	506.533
1	24	TFEB	H - 19	381	90.11	92.4783
1	24	TFEB	H - 20	391	82.1183	84.804
1	24	TFEB	H - 21	334	66.1911	56.058
1	24	TFEB	H - 22	305	68.3019	62.5367
1	24	TFEB	H - 23	178	59.6876	56.3552
1	24	TFEB	H - 24	363	60.1885	58.7964
1	24	TFEB	I - 17	365	71.5211	58.1135
1	24	TFEB	I - 18	326	69.6292	55.7311
1	24	TFEB	I - 19	387	87.3567	89.1126
1	24	TFEB	I - 21	298	68.7628	62.5041
1	24	TFEB	I - 22	342	69.0352	61.045
1	24	TFEB	I - 23	308	71.9916	65.2365
1	24	TFEB	I - 24	402	66.8242	57.5936
1	24	TFEB	J - 17	308	64.5346	58.8557
1	24	TFEB	J - 18	326	77.309	60.196
1	24	TFEB	J - 21	316	63.0082	67.4313
1	24	TFEB	J - 22	321	66.5061	62.2825
1	24	TFEB	J - 23	347	63.8842	66.6301
1	24	TFEB	J - 24	382	64.954	50.5007
3	0	HA	P - 01	5789	53.1104	67.6887
3	0	HA	P - 02	6122	29.6936	39.3544
3	0	HA	P - 03	6192	12.5948	6.96981
3	0	HA	P - 04	5868	42.0283	32.1855
3	0	HA	P - 05	5645	19.4237	13.6005
3	0	HA	P - 06	5618	26.7383	22.2253
3	0	HA	P - 07	3721	47.4887	55.5118
3	0	HA	P - 08	6075	51.1561	87.0917
3	0	HA	P - 09	6005	98.6364	78.5946
3	0	HA	P - 10	6557	50.8584	96.3348
3	0	HA	P - 11	5881	13.8611	12.4869
3	0	HA	P - 12	6264	26.4331	23.7387
3	0	HA	P - 13	6014	32.7191	60.3324
3	0	HA	P - 14	6191	72.2558	72.5697
3	0	HA	P - 15	6332	33.7687	17.7053
3	0	HA	P - 16	6737	33.8599	20.7512
3	0	HA	P - 17	6027	62.5975	66.3426
3	0	HA	P - 18	5113	30.8025
3	0	HA	P - 19	4454	53.391	72.2032
3	0	HA	P - 20	4431	35.6396	42.7973
3	0	HA	P - 21	5646	69.2875	143.8
3	0	HA	P - 22	4933	21.5389	20.7148
3	0	HA	P - 23	6331	17.797	12.1124
3	0	HA	P - 24	5956	58.6274	84.3204
3	0	MECP	P - 01	5789	53.1104	67.6887
3	0	MECP	P - 02	6122	29.6936	39.3544
3	0	MECP	P - 03	6192	12.5948	6.96981
3	0	MECP	P - 04	5868	42.0283	32.1855
3	0	MECP	P - 05	5645	19.4237	13.6005
3	0	MECP	P - 06	5618	26.7383	22.2253
3	0	MECP	P - 07	3721	47.4887	55.5118
3	0	MECP	P - 08	6075	51.1561	87.0917
3	0	MECP	P - 09	6005	98.6364	78.5946
3	0	MECP	P - 10	6557	50.8584	96.3348
3	0	MECP	P - 11	5881	13.8611	12.4869
3	0	MECP	P - 12	6264	26.4331	23.7387
3	0	MECP	P - 13	6014	32.7191	60.3324
3	0	MECP	P - 14	6191	72.2558	72.5697
3	0	MECP	P - 15	6332	33.7687	17.7053
3	0	MECP	P - 16	6737	33.8599	20.7512
3	0	MECP	P - 17	6027	62.5975	66.3426
3	0	MECP	P - 18	5113	30.8025
3	0	MECP	P - 19	4454	53.391	72.2032
3	0	MECP	P - 20	4431	35.6396	42.7973
3	0	MECP	P - 21	5646	69.2875	143.8
3	0	MECP	P - 22	4933	21.5389	20.7148
3	0	MECP	P - 23	6331	17.797	12.1124
3	0	MECP	P - 24	5956	58.6274	84.3204
3	0	TFEB	P - 01	5789	53.1104	67.6887
3	0	TFEB	P - 02	6122	29.6936	39.3544
3	0	TFEB	P - 03	6192	12.5948	6.96981
3	0	TFEB	P - 04	5868	42.0283	32.1855
3	0	TFEB	P - 05	5645	19.4237	13.6005
3	0	TFEB	P - 06	5618	26.7383	22.2253
3	0	TFEB	P - 07	3721	47.4887	55.5118
3	0	TFEB	P - 08	6075	51.1561	87.0917
3	0	TFEB	P - 09	6005	98.6364	78.5946
3	0	TFEB	P - 10	6557	50.8584	96.3348
3	0	TFEB	P - 11	5881	13.8611	12.4869
3	0	TFEB	P - 12	6264	26.4331	23.7387
3	0	TFEB	P - 13	6014	32.7191	60.3324
3	0	TFEB	P - 14	6191	72.2558	72.5697
3	0	TFEB	P - 15	6332	33.7687	17.7053
3	0	TFEB	P - 16	6737	33.8599	20.7512
3	0	TFEB	P - 17	6027	62.5975	66.3426
3	0	TFEB	P - 18	5113	30.8025
3	0	TFEB	P - 19	4454	53.391	72.2032
3	0	TFEB	P - 20	4431	35.6396	42.7973
3	0	TFEB	P - 21	5646	69.2875	143.8
3	0	TFEB	P - 22	4933	21.5389	20.7148
3	0	TFEB	P - 23	6331	17.797	12.1124
3	0	TFEB	P - 24	5956	58.6274	84.3204
3	8	HA	B - 01	208	27.4787	27.339
3	8	HA	B - 02	298	25.8828	21.5574
3	8	HA	B - 06	1	140.733
3	8	HA	B - 07	348	19.9382	13.3837
3	8	HA	B - 08	249	17.7365	8.43287
3	8	HA	C - 01	262	21.7838	14.6007
3	8	HA	C - 02	324	20.0356	16.6284
3	8	HA	C - 03	346	19.572	27.9788
3	8	HA	C - 04	295	17.0545	9.35719
3	8	HA	C - 05	411	30.1986	28.9293
3	8	HA	C - 06	348	29.4988	46.9296
3	8	HA	C - 07	374	17.1264	8.90357
3	8	HA	C - 08	367	17.8571	18.1209
3	8	HA	D - 01	257	18.9449	11.3818
3	8	HA	D - 02	251	21.8287	11.9953
3	8	HA	D - 03	342	19.3197	9.75483
3	8	HA	D - 04	401	18.4166	11.1
3	8	HA	D - 05	403	27.415	20.0805
3	8	HA	D - 06	357	33.0332	37.5144
3	8	HA	D - 07	377	18.7125	26.4664
3	8	HA	D - 08	357	18.0359	10.7848
3	8	HA	E - 01	268	21.0274	14.7958
3	8	HA	E - 02	339	19.21	9.54169
3	8	HA	E - 07	356	28.5313	127.231
3	8	HA	E - 08	393	20.0898	13.6629
3	8	MECP	B - 09	273	13.5155	8.81945
3	8	MECP	B - 10	352	14.1396	7.43095
3	8	MECP	B - 11	332	14.1555	7.26789
3	8	MECP	B - 12	331	15.4085	6.95269
3	8	MECP	B - 13	359	15.3969	7.52356
3	8	MECP	B - 14	330	15.4133	6.73362
3	8	MECP	B - 15	330	14.6379	6.6073
3	8	MECP	B - 16	310	16.6263	12.2305
3	8	MECP	C - 09	352	14.4605	8.55483
3	8	MECP	C - 10	280	14.5187	7.86838
3	8	MECP	C - 11	342	13.2305	6.24488
3	8	MECP	C - 12	354	13.2646	6.67732
3	8	MECP	C - 13	336	13.965	7.37216
3	8	MECP	C - 14	369	13.7204	6.56848
3	8	MECP	C - 15	357	13.0906	6.75138
3	8	MECP	C - 16	281	12.7794	6.42295
3	8	MECP	D - 09	358	12.9428	7.12261
3	8	MECP	D - 10	293	13.448	6.9656
3	8	MECP	D - 11	362	13.3496	7.20591
3	8	MECP	D - 12	351	14.1237	7.72396
3	8	MECP	D - 13	338	15.1396	8.1332
3	8	MECP	D - 14	331	13.3289	6.95994
3	8	MECP	D - 15	312	12.898	7.04689
3	8	MECP	D - 16	358	14.4196	11.598
3	8	MECP	E - 09	341	13.2102	6.75149
3	8	MECP	E - 10	290	14.6044	13.1372
3	8	MECP	E - 12	415	26.9436	80.7962
3	8	MECP	E - 15	281	14.3969	7.29686
3	8	MECP	E - 16	342	13.6712	7.59959
3	8	TFEB	B - 17	285	20.9668	12.9172
3	8	TFEB	B - 18	2	118.213	118.39
3	8	TFEB	B - 19	278	20.1548	18.921
3	8	TFEB	B - 20	258	17.3247	8.21586
3	8	TFEB	B - 21	261	16.8455	8.33366
3	8	TFEB	B - 22	281	16.294	7.78501
3	8	TFEB	B - 23	286	20.2885	25.4025
3	8	TFEB	B - 24	202	18.8048	23.0934
3	8	TFEB	C - 17	238	14.2215	7.72964
3	8	TFEB	C - 18	324	14.268	9.71177
3	8	TFEB	C - 19	302	16.1955	9.98806
3	8	TFEB	C - 20	260	15.5945	8.56805
3	8	TFEB	C - 21	366	21.6874	21.4566
3	8	TFEB	C - 22	387	15.4612	8.83548
3	8	TFEB	C - 23	277	13.6124	7.06191
3	8	TFEB	C - 24	189	14.7113	5.89339
3	8	TFEB	D - 17	265	14.6426	8.9488
3	8	TFEB	D - 18	318	13.5294	7.08915
3	8	TFEB	D - 19	220	13.9221	5.9824
3	8	TFEB	D - 20	314	18.0359	10.8335
3	8	TFEB	D - 21	306	21.9729	17.0181
3	8	TFEB	D - 22	198	29.0339	95.1692
3	8	TFEB	D - 23	311	14.8671	18.534
3	8	TFEB	D - 24	337	13.7802	6.69651
3	8	TFEB	E - 17	305	13.9818	9.09598
3	8	TFEB	E - 18	338	14.3498	9.7086
3	8	TFEB	E - 21	252	32.8549	40.3665
3	8	TFEB	E - 22	310	22.3235	69.3673
3	8	TFEB	E - 23	204	15.259	8.38046
3	8	TFEB	E - 24	276	14.1652	8.15478
3	16	HA	B - 01	360	39.1348	29.8705
3	16	HA	B - 02	347	42.0808	33.0207
3	16	HA	B - 07	370	38.5077	28.2289
3	16	HA	B - 08	341	39.0161	27.1718
3	16	HA	C - 01	323	43.488	35.2761
3	16	HA	C - 02	327	39.8789	30.065
3	16	HA	C - 03	207	47.2173	36.7908
3	16	HA	C - 04	413	41.3571	30.6882
3	16	HA	C - 05	381	55.5189	46.9624
3	16	HA	C - 06	375	50.0944	48.286
3	16	HA	C - 07	397	35.9237	28.0723
3	16	HA	C - 08	400	44.1889	40.495
3	16	HA	D - 01	298	43.3693	34.7326
3	16	HA	D - 02	364	44.3259	38.1898
3	16	HA	D - 03	396	41.8527	39.6495
3	16	HA	D - 04	330	41.6964	32.0985
3	16	HA	D - 05	322	62.6981	53.5333
3	16	HA	D - 06	282	48.6738	35.4882
3	16	HA	D - 07	419	41.7715	51.6968
3	16	HA	D - 08	391	45.7418	75.4646
3	16	HA	E - 01	337	46.9904	39.8239
3	16	HA	E - 02	310	46.799	33.8377
3	16	HA	E - 05	19	34.5492	83.6683
3	16	HA	E - 06	235	249.6	153.311
3	16	HA	E - 07	401	42.7176	31.8504
3	16	HA	E - 08	412	43.8279	35.873
3	16	MECP	B - 09	365	36.5275	27.758
3	16	MECP	B - 10	318	37.8391	31.5734
3	16	MECP	B - 11	337	32.5265	26.0666
3	16	MECP	B - 12	212	34.8572	22.4424
3	16	MECP	B - 13	250	32.8412	22.1154
3	16	MECP	B - 14	254	39.3561	35.6175
3	16	MECP	B - 15	362	35.6746	26.9298
3	16	MECP	B - 16	286	36.1158	27.9494
3	16	MECP	C - 09	299	30.1501	21.3661
3	16	MECP	C - 10	333	31.7855	24.1019
3	16	MECP	C - 11	300	33.7422	24.7614
3	16	MECP	C - 12	397	35.2802	29.672
3	16	MECP	C - 13	292	34.1519	28.0971
3	16	MECP	C - 14	385	36.6412	26.0752
3	16	MECP	C - 15	378	34.6944	26.377
3	16	MECP	C - 16	394	32.8984	24.7746
3	16	MECP	D - 09	335	35.9377	25.7008
3	16	MECP	D - 10	348	35.7195	26.0446
3	16	MECP	D - 11	324	34.026	28.7006
3	16	MECP	D - 12	373	36.5218	29.4471
3	16	MECP	D - 13	308	34.9291	37.0409
3	16	MECP	D - 14	351	33.8205	27.8329
3	16	MECP	D - 15	253	39.8931	31.9694
3	16	MECP	D - 16	309	40.7678	35.8822
3	16	MECP	E - 09	381	36.4621	26.5329
3	16	MECP	E - 10	379	33.3469	23.2702
3	16	MECP	E - 11	163	104.708	100.017
3	16	MECP	E - 12	463	60.074	61.2585
3	16	MECP	E - 15	404	35.8976	30.3704
3	16	MECP	E - 16	274	38.2381	36.2526
3	16	TFEB	B - 17	308	34.2401	24.9655
3	16	TFEB	B - 18	225	32.0656	24.3047
3	16	TFEB	B - 19	234	34.6614	27.7706
3	16	TFEB	B - 20	260	29.7273	26.6988
3	16	TFEB	B - 21	191	27.7771	21.5916
3	16	TFEB	B - 22	174	27.3957	20.3264
3	16	TFEB	B - 23	210	31.0587	25.0061
3	16	TFEB	B - 24	211	36.3187	34.0278
3	16	TFEB	C - 17	283	31.1252	22.357
3	16	TFEB	C - 18	280	31.2997	24.2179
3	16	TFEB	C - 19	263	36.9692	30.659
3	16	TFEB	C - 20	152	32.4462	27.0192
3	16	TFEB	C - 21	183	38.3178	32.2414
3	16	TFEB	C - 22	283	36.8363	30.9459
3	16	TFEB	C - 23	199	27.4564	20.5164
3	16	TFEB	C - 24	387	32.3031	25.7154
3	16	TFEB	D - 17	273	28.9666	19.4851
3	16	TFEB	D - 18	323	30.9623	24.4433
3	16	TFEB	D - 19	230	37.8945	33.3538
3	16	TFEB	D - 20	312	41.9283	43.7223
3	16	TFEB	D - 21	202	52.4964	167.93
3	16	TFEB	D - 22	227	34.1351	29.0522
3	16	TFEB	D - 23	221	33.5083	41.7699
3	16	TFEB	D - 24	193	31.4232	31.1442
3	16	TFEB	E - 17	192	40.4746	37.6657
3	16	TFEB	E - 18	237	35.6061	29.4148
3	16	TFEB	E - 21	162	55.8003	65.2885
3	16	TFEB	E - 22	323	46.9834	45.9979
3	16	TFEB	E - 23	196	31.5094	26.3335
3	16	TFEB	E - 24	132	31.5129	26.3317
3	24	HA	B - 01	306	118.006	123.143
3	24	HA	B - 02	361	96.5251	74.4605
3	24	HA	B - 07	379	101.298	93.9368
3	24	HA	B - 08	332	98.0674	82.2326
3	24	HA	C - 01	329	95.6436	85.2987
3	24	HA	C - 02	360	118.789	109.413
3	24	HA	C - 03	400	89.5572	84.6656
3	24	HA	C - 04	393	91.3698	83.9278
3	24	HA	C - 05	408	125.03	120.956
3	24	HA	C - 06	455	124.997	108.699
3	24	HA	C - 07	443	116.215	129.129
3	24	HA	C - 08	363	115.377	99.0322
3	24	HA	D - 01	329	96.0306	90.2988
3	24	HA	D - 02	385	90.0827	87.8922
3	24	HA	D - 03	244	101.691	89.627
3	24	HA	D - 04	444	84.0584	85.0754
3	24	HA	D - 06	416	109.129	97.8031
3	24	HA	D - 07	477	108.738	85.4693
3	24	HA	D - 08	420	111.904	100.615
3	24	HA	E - 01	251	102.129	96.503
3	24	HA	E - 02	393	122.516	111.546
3	24	HA	E - 07	501	107.982	92.6606
3	24	HA	E - 08	445	110.03	102.045
3	24	MECP	B - 09	419	80.1839	68.9482
3	24	MECP	B - 10	302	74.5339	70.3806
3	24	MECP	B - 11	286	74.6904	60.0112
3	24	MECP	B - 12	243	81.3073	65.0835
3	24	MECP	B - 13	320	81.3781	73.7361
3	24	MECP	B - 14	280	68.938	62.1548
3	24	MECP	B - 15	287	77.6376	62.4889
3	24	MECP	B - 16	343	85.3869	77.6522
3	24	MECP	C - 09	284	82.5536	74.0294
3	24	MECP	C - 10	403	109.273	94.8033
3	24	MECP	C - 11	309	94.8531	84.1732
3	24	MECP	C - 12	312	93.3645	85.6274
3	24	MECP	C - 13	299	93.8072	93.2211
3	24	MECP	C - 14	464	99.5537	90.9131
3	24	MECP	C - 15	313	83.6472	80.9343
3	24	MECP	C - 16	254	94.7472	69.2921
3	24	MECP	D - 09	313	89.3122	76.6482
3	24	MECP	D - 10	451	103.55	89.7048
3	24	MECP	D - 11	325	94.68	81.4232
3	24	MECP	D - 12	370	94.6871	88.1811
3	24	MECP	D - 13	346	98.9015	93.1055
3	24	MECP	D - 14	366	101.42	88.731
3	24	MECP	D - 15	341	104.729	87.4993
3	24	MECP	D - 16	356	94.6856	121.146
3	24	MECP	E - 09	436	113.423	95.0218
3	24	MECP	E - 10	452	98.3599	92.3038
3	24	MECP	E - 11	477	177.4	192.636
3	24	MECP	E - 12	428	165.714	183.059
3	24	MECP	E - 15	321	109.172	99.9112
3	24	MECP	E - 16	264	104.77	103.149
3	24	TFEB	B - 17	414	90.5484	87.8392
3	24	TFEB	B - 18	247	76.1835	102.607
3	24	TFEB	B - 19	218	86.3701	72.4255
3	24	TFEB	B - 20	212	78.9086	60.1361
3	24	TFEB	B - 21	231	80.7319	64.9469
3	24	TFEB	B - 22	317	82.4769	71.5764
3	24	TFEB	B - 23	249	81.5292	70.9016
3	24	TFEB	B - 24	231	74.0842	65.2665
3	24	TFEB	C - 17	304	82.6723	64.5076
3	24	TFEB	C - 18	263	84.6261	67.3015
3	24	TFEB	C - 19	361	80.3865	78.0004
3	24	TFEB	C - 20	531	86.6082	89.926
3	24	TFEB	C - 21	362	88.139	79.2572
3	24	TFEB	C - 22	311	92.6131	90.8191
3	24	TFEB	C - 23	291	73.3182	68.5121
3	24	TFEB	C - 24	226	59.1559	47.6905
3	24	TFEB	D - 17	321	105.722	85.4546
3	24	TFEB	D - 18	388	88.4787	74.992
3	24	TFEB	D - 19	404	101.859	79.911
3	24	TFEB	D - 20	440	95.1321	83.2459
3	24	TFEB	D - 21	289	74.0577	74.3023
3	24	TFEB	D - 22	170	95.1954	93.6238
3	24	TFEB	D - 23	219	100.056	89.3647
3	24	TFEB	D - 24	246	80.2891	73.8433
3	24	TFEB	E - 17	289	88.2323	79.8106
3	24	TFEB	E - 18	243	80.1958	66.1896
3	24	TFEB	E - 21	409	97.2623	90.2606
3	24	TFEB	E - 22	259	124.767	112.591
3	24	TFEB	E - 23	239	99.3745	101.119
3	24	TFEB	E - 24	305	90.1879	92.5756

## Sheet: Fig3_HFF_manual
%positive nuclei among infected cells
	GRA16-HA	GRA16-MeCP2	GRA16-HA
0hr	0.813008	0.813008	0.813008
8hr	87.8049	48.8095	31.8182
16hr	88.0952	51.0204	67.0659
24hr	94.0397	84.2105	84.6154
Normalized mean fluorescent intensity
GRA16-HA				GRA16-MeCP2				GRA16-TFEB
0hr	8hr	16hr	24hr	0hr	8hr	16hr	24hr	0hr	8hr	16hr	24hr
-1.26	25.81	42.53	103.47	-1.26	3.15	2.09	8.95	-1.26	0.78	0.04	7.67
-0.15	6.41	-0.49	32.06	-0.15	3.6	0.99	3.69	-0.15	1.02	9.93	12.43
-1.05	14.25	-0.73	76.19	-1.05	1.04	1.02	9.84	-1.05	1.36	13.49	4.1
-0.49	8.68	32.97	10.38	-0.49	2.87	6.98	7.76	-0.49	-0.51	6.44	1.67
0.02	35.02	-0.19	71.85	0.02	1.05	0.78	6.47	0.02	3.05	3.74	6.35
-0.37	45.03	50.55	46.44	-0.37	4.51	5.26	8.33	-0.37	4.53	7.28	8.23
0.22	31.9	74.27	8.16	0.22	1.69	0.13	13.9	0.22	3.28	17.87	8.42
0.87	37.78	61.92	88.5	0.87	2.65	2.36	3.48	0.87	0.87	7.14	6.88
0.4	54.44	85.58	75.49	0.4	3.25	2.49	2.5	0.4	1.31	7.11	8.23
-0.79	26.94	28.85	57.92	-0.79	1.05	4.12	3.93	-0.79	-0.03	3.86	7.88
-0.49	20.6	49.96	82.9	-0.49	2.98	0.79	7.62	-0.49	5.09	6.81	7.69
-0.18	8.85	47.37	77.69	-0.18	2.37	-0.15	1.62	-0.18	0.21	3.89	2.98
0.75	29.12	82.78	54.73	0.75	3.8	1.69	5	0.75	2.46	8.4	3.72
0.89	32.46	-1.54	82.45	0.89	2.58	3.98	8.38	0.89	1.61	8.69	6.64
0.87	40.8	64.48	-0.52	0.87	5.97	1.3	10.72	0.87	2.33	7.3	5.43
0.71	45.11	60.45	38.7	0.71	3.16	2.68	4.62	0.71	0.26	0.19	8.93
0.54	21.17	25.48	69.02	0.54	3.82	0.04	6.3	0.54	2.21	2.67	6.64
1.04	25.53	24.08	60.21	1.04	2.57	2.38	9.68	1.04	0.22	4.22	2.7
0.95	47.98	33.22	55.44	0.95	1.84	5.01	6.33	0.95	3.78	4.39	2.53
0.27	13.7	17.2	44.66	0.27	1.37	4.92	3.8	0.27	2.32	17.06	8.85
0.64	14.95	12.24	76.14	0.64	1.36	0.78	2.11	0.64	0.24	2.51	23.86
1.06	4.63	-4.48	72.83	1.06	1.86	1.92	11.7	1.06	4.73	0.13	8.11
1.06	2.4	106.83	59.21	1.06	2.83	0.72	10.74	1.06	0.84	1.45	4.83
0.76	21.31	-0.48	81.32	0.76	2.97	-0.05	9.02	0.76	0.48	3.7	4.46
0.87	31.43	83.45	77.34	0.87	2.01	2.36	13.28	0.87	3.35	3.35	8.91
1.53	22.84	24.38	29.7	1.53	0.85	1.9	9.32	1.53	-0.04	3.5	0.21
1.28	-2.76	33.57	35.6	1.28	1.61	5.82	9.63	1.28	1.68	4.46	9.66
1.15	34.59	67.31	93.65	1.15	0.98	0.98	3.86	1.15	1.46	10.44	2.67
1.47	9.77	26.06	77.16	1.47	0.87	6.8	9.22	1.47	-0.35	4.56	-0.21
1.55	-1.85	-1.99	48.63	1.55	2.46	3.88	3.66	1.55	-0.73	0.71	3.72
1.7	30.31	26.26	63.72	1.7	0.03	1.27	8	1.7	0.15	-0.02	2.52
1.19	37.37	55.84	37.18	1.19	0.7	6.42	26.06	1.19	0.7	2.77	4.62
1.19	28.11	56.4	65.7	1.19	1.73	0.95	11.49	1.19	0.85	2.79	9.68
1.05	66	57.84	59.61	1.05	1.96	2.15	5.12	1.05	-0.86	0.24	16.59
0.84	30.94	58.69	54.01	0.84	3.29	-0.05	12.23	0.84	-0.52	6.37	-0.81
0.82	33.75	14.68	94.07	0.82	1.48	1.66	6.96	0.82	-0.81	9.2	2.85
0.58	26.75	42.67	84.22	0.58	2.2	1.97	16.22	0.58	-0.66	0.72	5.43
1.11	19.59	51.4	68.43	1.11	2.45	3.29	13.64	1.11	0.89	0.93	4.14
1.25	33.21	72.09	-3.48	1.25	1.64	0.12	12.37	1.25	1.25	10.42	10.5
1.31	32.47	13.14	29.67	1.31	0.66	0.26	5.26	1.31	1.63	6.6	6.26
1.52	1.66	47.54	64.81	1.52	0.83	1.03	25.89	1.52	0.35	-0.09	5.39
1.8	20.75	58.51	-1.29	1.8	0.94	4.17	11.24	1.8	5.78	6.22	2.26
1.51	0.57	74.46	95.45	1.51	-0.73	0.64	1.57	1.51	2.59	3.58	0.36
1.27	35.28	95.46	42.39	1.27	-1.53	-0.06	5.77	1.27	0.54	13.05	4.19
2	18.57	43.41	92.66	2	-1.09	1.03	9.75	2	1.9	10.23	8.73
2.49	16.83	37.22	74.79	2.49	-0.88	2.76	7.96	2.49	1.42	6.82	0.75
2.51	19.7	64.52	90.61	2.51	-0.97	0.7	18.25	2.51	1.19	6.78	1.4
-1.14	-0.41	69.71	-1.58	-1.14	1.61	2.02	8.67	-1.14	0.17	2.85	7.58
-1.19	1.83	72.04	38.39	-1.19	-1.84	5.44	19.63	-1.19	-1.28	7.83	0.62
-0.4	32.95	75.02	71.55	-0.4	-0.78	8.56	0.23	-0.4	1.92	1.66	0.15
-0.28	15.91	49.68	109.23	-0.28	-1.35	0.08	1.89	-0.28	0.33	15.07	2.03
-0.15	25.44	17.05	68.08	-0.15	-1.12	14.92	-0.54	-0.15	1.13	1.48	11.12
-0.73	24.13	40.85	39.07	-0.73	-0.65	4.19	11.91	-0.73	-1.15	4.22	11.51
0.03	12.97	29.69	46.58	0.03	1.25	2.19	0.23	0.03	-1.23	3.88	10.19
0.19	30.49	53.82	58.47	0.19	-0.08	0.8	8.38	0.19	0.71	16.92	-0.38
0.15	6.79	58.14	72.59	0.15	1.03	2.53	0.59	0.15	0.72	4.51	5.08
0.42	26.88	8.07	84.08	0.42	-0.07	6.46	14.16	0.42	-1.26	1.74	5.07
0.45	11.83	1.11	30.32	0.45	0.11	8.81	3.64	0.45	-0.42	3.89	0.94
-0.1	55.22	44.44	49.76	-0.1	2.14	-2.62	0.97	-0.1	2.81	0.61	11.01
-0.26	17.35	62.82	44.83	-0.26	0.08	-1.92	-2.31	-0.26	-1.55	3.19	3.23
-0.48	2.38	27.21	1.06	-0.48	0.98	0.58	-1.83	-0.48	0.9	1.29	-0.88
-0.55	1.05	79.79	95.32	-0.55	1.08	-0.8	1.36	-0.55	0.24	4.5	8.39
-0.62	18.47	21.03	62.81	-0.62	0.91	1.26	12.45	-0.62	-0.62	7.35	2.4
-1.86	8.04	41.35	52.99	-1.86	1.02	3.5	1.56	-1.86	-0.18	12.94	4.05
-0.27	6.53	50.69	69.08	-0.27	0.69	-1.34	1.91	-0.27	4.12	0.17	7.79
-0.83	11.55	2.16	37.35	-0.83	2.42	-0.64	-1.29	-0.83	1.64	4.35	8.16
-2.7	29.22	66.18	89.4	-2.7	2.75	2.87	3.37	-2.7	1.65	1.48	1.12
-2.67	0.06	60.24	4.22	-2.67	3.61	-1.07	-0.44	-2.67	0.08	5.22	3.72
-3	9.89	40.11	74.11	-3	1.24	-3.11	3.27	-3	0.33	-0.43	-0.74
-2.14	11.38	69.1	0.91	-2.14	0.67	-0.57	4.25	-2.14	-0.42	0.14	8.51
-1.6	42.07	123.31	63.18	-1.6	3.61	-0.02	0.04	-1.6	3	10.87	7.47
-1.18	17.17	81.8	35.15	-1.18	2.95	0.05	3.68	-1.18	2.02	4.14	8.6
-0.86	55.88	55.63	89.79	-0.86	0.38	8.44	5.13	-0.86	-0.4	11.51	10.21
-0.14	19.43	122.27	83.45	-0.14	0.57	1.34	0	-0.14	2.54	-0.57	5.75
-0.53	46.27	64.69	88.67	-0.53	-0.07	-0.02	3.52	-0.53	-0.85	-0.87	4.96
-0.22	40.96	67.02	32.76	-0.22	1.93	0.39	7.15	-0.22	-0.57	0.24	10.09
-0.14	19.12	53.33	86.66	-0.14	-1.16	-0.9	5.49	-0.14	2.35	4.34	10.87
-0.43	30.32	72.61	70.73	-0.43	-1.58	3.79	3.67	-0.43	1.24	-0.84	6.13
-0.34	39.55	86.03	73.4	-0.34	-1.42	-1.08	8.28	-0.34	-0.58	0.94	4.63
-0.18	19.6	30.97	3.75	-0.18	-1.12	2.63	4.07	-0.18	3.58	2.06	8.29
0.7	53.08	88.43	94.53	0.7	-0.87	5.28	7.12	0.7	4.22	-2.98	5.99
0.51	8.09	44.21	67.9	0.51	0.34	1.53	0.24	0.51	1.21	-2.13	5.21
0.5	37.26	49.47	94.86	0.5	1.48	2.41	5.9	0.5	2.45	1.39	21.46
0.62	6.67	6.87	84.93	0.62	0.95	1.72	5.29	0.62	6.06	0.64	11.93
0.26	50.78	54.85	1.28	0.26		1.88	6.53	0.26	0.4	-2.6	10.02
0.74	15.13	34.41	62.29	0.74		8.22	14.19	0.74	2.09	-1.37	4.58
0.88	71.76	21.16	75.4	0.88		2.94	0.78	0.88	2.74	2.34	3.94
1.13	15.94	-3.71	47.42	1.13		0.58	3.15	1.13	2.1	3.37	0.43
1.54	36.38	46.37	20.31	1.54		0.36	15.04	1.54	2.86	2.61	10.79
1.34	77.17	23.43	106.69	1.34		4.43	9.86	1.34	4.46	-1.99	2.99
1.18	45.06	1.05	44.2	1.18		0.12	2.47	1.18	3.43	1.36	8.49
1.07	1.61	25.85	100.4	1.07		0.38	10.16	1.07	2.29	2.06	13.72
0.88	38.72	-2.09	105.89	0.88		0.21	12.12	0.88	1.76	5.45	5.61
1.09	46.98	59.86	64.37	1.09		-0.36	9.13	1.09	6.38	4.35	6.8
1.41	24.05	56.67	90.19	1.41		1.41	8.72	1.41	3.4	4.61	5.53
1.57	38.62	7.23	82.84	1.57		3.3	13.42	1.57	2.32	-1.65	14.44
1.34	5.87	19.38	70.22	1.34		5.64	4.09	1.34	5.59	0.15	5.62
1.74	24.45	-2.98	41.83	1.74		1.1	5.47	1.74	0.71	6.17	4.54
1.67	11.73	12.74	92.12	1.67		4.99	4.3	1.67	0.91	9.12	15.35
1.7	26.4	-1.62	84.3	1.7		4.73	3.71	1.7	-0.61	5.1	1.58
1.71	43.29	68.76	65.72	1.71		0.65	23.42	1.71	-1.31	6.3	3.5
1.67	0.05	63.48	29.48	1.67		1.73	26.05	1.67	1.97	7.12	4.31
1.24	45.21	89.11	89.22	1.24		8.71	5.9	1.24	1.2	7.74	6.62
1.46	40.13	75.34	107.36	1.46		2.39	6.77	1.46	1.93	5.49	4.25
1.62	19.41	35.65	9.69	1.62		0.75	2	1.62	-0.14	7.24
0.92	31.35	77.47	79.56	0.92		8.28	5.86	0.92	3.71	3.33
1	15.72	-1.77	93.82	1		0.99	14.2	1	1.14	1.42
1.09	3.22	68.14	71.02	1.09		11.23	5.69	1.09	0.1	2.03
0.72	24.56	52.83	83.46	0.72		1.99	2.17	0.72	0.42	0.06
1.47	34.08	54.44	73.68	1.47		1.61	1.84	1.47	1.49	8.2
1.35	22.59	45.11	93.69	1.35		3.98	26.72	1.35		1.56
1.33	1.5	56.86	68.55	1.33		-0.86	4.86	1.33		7.75
1.24	49.42	32.92	48.99	1.24		1.71	10.93	1.24		10.38
1.82	27.91	44.39	57.63	1.82		-1.34	7.22	1.82		13.18
1.56	17.64	44.56	44.74	1.56		4.05	5.29	1.56		4.61
1.67	1.83	83.74	77.43	1.67		-0.78	3.56	1.67		11.63
1.28	25.2	37.67	114.31	1.28		7.8	4.51	1.28		7.32
0.82	47.75	1.67	51.58	0.82		8.77	19.46	0.82		10.81
0.91	12.98	43.25	94.9	0.91		10.21	12.26	0.91		0.07
1.09	2.17	44.59	46.26	1.09		6.73	13.62	1.09		1.32
0.21	37.85	25.92	38.42	0.21		3.89	5.89	0.21		0.89
0.59	29.66	106.62	84.89	0.59		2.84	6.94	0.59		9.25
-2.23	4.78	26.24	121.41	-2.23		8.44	20.37	-2.23		-0.42
-1.87		42.17	43.84	-1.87		3.99	3.76	-1.87		3.24
-1.8		57.49	69.94	-1.8		1.71	6.37	-1.8		-0.49
-0.86		35.9	91.38	-0.86		5.51	7.23	-0.86		0.18
-1.78			47.1	-1.78		1.15	15.15	-1.78		5.5
-1.67			43.09	-1.67		7.12	3.54	-1.67		1.95
-1.17			19.43	-1.17		4.57	5.6	-1.17		2.52
-1.16			3.85	-1.16		-1.38	20.44	-1.16		0.68
-1.35			48.97	-1.35		0.71	2.95	-1.35		6.06
-1.1			62.47	-1.1		3.39	2.97	-1.1		0.32
-0.14			1.62	-0.14		2.5	15.65	-0.14		3.82
-0.28			86.57	-0.28		3.11		-0.28		10.82
-0.39			115.08	-0.39		2.36		-0.39		5.4
-0.48			43.49	-0.48		7.76		-0.48		10.69
0.06			81.45	0.06		7.86		0.06		8.76
-0.08			107.58	-0.08		4.72		-0.08		2.58
0.19			71.47	0.19		0.59		0.19		-0.98
0.3			0.1	0.3		3.03		0.3		5.68
-0.38			57.96	-0.38		2.16		-0.38		7.98
-0.31			71.53	-0.31		14.35		-0.31		3.67
-0.59			62.37	-0.59		11.81		-0.59		0.1
-0.64			56.27	-0.64		13.15		-0.64		0.32
-0.89			69.27	-0.89		8.62		-0.89		1.17
-0.96			61.59	-0.96		2.64		-0.96		3.48
-1.05			42.1	-1.05		2.95		-1.05		0.06
-1.1			24.56	-1.1				-1.1		2.44
-1.35			88.03	-1.35				-1.35		1.43
-2.03			86.55	-2.03				-2.03		10.82
-2.05			80.31	-2.05				-2.05		0.46
-1.87				-1.87				-1.87		5.53
-1.76				-1.76				-1.76		5.72
-1.61				-1.61				-1.61		7.4
-1.72				-1.72				-1.72		9.51
-1.6				-1.6				-1.6		2.82
-1.26				-1.26				-1.26		3.51
0.34				0.34				0.34		3.39
0.1				0.1				0.1		6.38
0.45				0.45				0.45		0.96
0.29				0.29				0.29		9.77
0.42				0.42				0.42		5.51
0.04				0.04				0.04		3.68
0.55				0.55				0.55		5.12
-0.29				-0.29				-0.29		3.11
1				1				1		1.74
0.54				0.54				0.54		7.04
0.8				0.8				0.8
0.32				0.32				0.32
0.27				0.27				0.27
0.89				0.89				0.89
1.19				1.19				1.19
0.2				0.2				0.2
0.16				0.16				0.16
0.55				0.55				0.55
0.15				0.15				0.15
0.83				0.83				0.83
1.07				1.07				1.07
0.94				0.94				0.94
0.94				0.94				0.94
0.97				0.97				0.97
1.24				1.24				1.24
0.35				0.35				0.35
0.41				0.41				0.41
0.89				0.89				0.89
0.48				0.48				0.48
0.35				0.35				0.35
0.4				0.4				0.4
-0.31				-0.31				-0.31
-0.03				-0.03				-0.03
-0.88				-0.88				-0.88
0.19				0.19				0.19
-0.71				-0.71				-0.71
-0.32				-0.32				-0.32
0.25				0.25				0.25
-0.03				-0.03				-0.03
-0.38				-0.38				-0.38
0.5				0.5				0.5
0.43				0.43				0.43
0.66				0.66				0.66
0.43				0.43				0.43
0.29				0.29				0.29
-0.31				-0.31				-0.31
0.19				0.19				0.19
1.22				1.22				1.22
0.2				0.2				0.2
0.07				0.07				0.07
-0.21				-0.21				-0.21
-0.35				-0.35				-0.35
-0.42				-0.42				-0.42
-1.15				-1.15				-1.15
-1.21				-1.21				-1.21
-1.67				-1.67				-1.67
-1.33				-1.33				-1.33
-3.06				-3.06				-3.06
-2.27				-2.27				-2.27
-2.03				-2.03				-2.03
-2.36				-2.36				-2.36
-1.38				-1.38				-1.38
-1.65				-1.65				-1.65
-1.64				-1.64				-1.64
-1.85				-1.85				-1.85
-1.98				-1.98				-1.98
-1.32				-1.32				-1.32
-1.3				-1.3				-1.3
-1.78				-1.78				-1.78
-2.16				-2.16				-2.16
-1.43				-1.43				-1.43
-1.93				-1.93				-1.93
-1.93				-1.93				-1.93
-2.07				-2.07				-2.07
-1.54				-1.54				-1.54
-1.99				-1.99				-1.99
-1.19				-1.19				-1.19
-0.46				-0.46				-0.46
-0.25				-0.25				-0.25
-0.16				-0.16				-0.16
-0.56				-0.56				-0.56
-0.57				-0.57				-0.57
0.06				0.06				0.06
-0.2				-0.2				-0.2
0.17				0.17				0.17
0.1				0.1				0.1
0.13				0.13				0.13
0.3				0.3				0.3
0.32				0.32				0.32

## Sheet: Fig3_InfectionRate_LUHMES
In all cells
Summary (per condition statistics, N=number of wells):
moi	timepoint	strain	count	mean_percentinf	std_percentinf
0.5	0	HA	60	0	0
0.5	6	HA	60	29.9226	14.2009
0.5	12	HA	40	29.5023	13.0443
0.5	24	HA	40	38.5141	12.7128
1	0	HA	60	0	0
1	6	HA	39	42.9551	18.5905
1	12	HA	40	45.2994	13.9515
1	24	HA	10	59.2042	15.4564
2	0	HA	60	0	0
2	6	HA	21	62.2956	19.3124
2	12	HA	40	54.5643	14.4964
2	24	HA	10	70.2013	15.1822
In all cells
Per image statistics (N=numebr of cells):
moi	timepoint	strain	ImageNumber	count	mean_percentinf	std_percentinf
0.5	0	HA	121	16	0	0
0.5	0	HA	122	136	0	0
0.5	0	HA	123	68	0	0
0.5	0	HA	124	17	0	0
0.5	0	HA	125	25	0	0
0.5	0	HA	126	97	0	0
0.5	0	HA	127	118	0	0
0.5	0	HA	128	77	0	0
0.5	0	HA	129	42	0	0
0.5	0	HA	130	52	0	0
0.5	0	HA	131	53	0	0
0.5	0	HA	132	104	0	0
0.5	0	HA	133	76	0	0
0.5	0	HA	134	13	0	0
0.5	0	HA	135	43	0	0
0.5	0	HA	136	65	0	0
0.5	0	HA	137	57	0	0
0.5	0	HA	138	97	0	0
0.5	0	HA	139	83	0	0
0.5	0	HA	140	82	0	0
0.5	0	HA	141	98	0	0
0.5	0	HA	142	86	0	0
0.5	0	HA	143	66	0	0
0.5	0	HA	144	67	0	0
0.5	0	HA	145	62	0	0
0.5	0	HA	146	45	0	0
0.5	0	HA	147	88	0	0
0.5	0	HA	148	101	0	0
0.5	0	HA	149	25	0	0
0.5	0	HA	150	37	0	0
0.5	0	HA	151	30	0	0
0.5	0	HA	152	50	0	0
0.5	0	HA	153	67	0	0
0.5	0	HA	154	131	0	0
0.5	0	HA	155	110	0	0
0.5	0	HA	156	64	0	0
0.5	0	HA	157	77	0	0
0.5	0	HA	158	83	0	0
0.5	0	HA	159	28	0	0
0.5	0	HA	160	4	0	0
0.5	0	HA	161	50	0	0
0.5	0	HA	162	74	0	0
0.5	0	HA	163	94	0	0
0.5	0	HA	164	81	0	0
0.5	0	HA	165	92	0	0
0.5	0	HA	166	130	0	0
0.5	0	HA	167	97	0	0
0.5	0	HA	168	121	0	0
0.5	0	HA	169	82	0	0
0.5	0	HA	170	104	0	0
0.5	0	HA	171	92	0	0
0.5	0	HA	172	71	0	0
0.5	0	HA	173	69	0	0
0.5	0	HA	174	124	0	0
0.5	0	HA	175	83	0	0
0.5	0	HA	176	90	0	0
0.5	0	HA	177	97	0	0
0.5	0	HA	178	71	0	0
0.5	0	HA	179	60	0	0
0.5	0	HA	180	47	0	0
0.5	6	HA	121	36	55.5556	50.3953
0.5	6	HA	122	147	7.48299	26.4016
0.5	6	HA	123	95	28.4211	45.343
0.5	6	HA	124	32	46.875	50.7007
0.5	6	HA	125	56	55.3571	50.1621
0.5	6	HA	126	134	27.6119	44.8754
0.5	6	HA	127	168	29.7619	45.8578
0.5	6	HA	128	122	36.8852	48.4484
0.5	6	HA	129	63	33.3333	47.5191
0.5	6	HA	130	94	44.6809	49.9828
0.5	6	HA	131	73	27.3973	44.9082
0.5	6	HA	132	132	21.2121	41.0368
0.5	6	HA	133	91	16.4835	37.3087
0.5	6	HA	134	20	35	48.936
0.5	6	HA	135	81	46.9136	50.2156
0.5	6	HA	136	89	26.9663	44.6299
0.5	6	HA	137	97	41.2371	49.4819
0.5	6	HA	138	148	34.4595	47.685
0.5	6	HA	139	109	23.8532	42.8155
0.5	6	HA	140	116	29.3103	45.716
0.5	6	HA	141	120	18.3333	38.8562
0.5	6	HA	142	109	21.1009	40.991
0.5	6	HA	143	92	28.2609	45.2735
0.5	6	HA	144	88	23.8636	42.8693
0.5	6	HA	145	85	27.0588	44.69
0.5	6	HA	146	74	39.1892	49.1505
0.5	6	HA	147	103	14.5631	35.4461
0.5	6	HA	148	125	19.2	39.5458
0.5	6	HA	149	50	50	50.5076
0.5	6	HA	150	73	49.3151	50.3413
0.5	6	HA	151	57	47.3684	50.3745
0.5	6	HA	152	83	39.759	49.2375
0.5	6	HA	153	104	35.5769	48.1064
0.5	6	HA	154	156	16.0256	36.8025
0.5	6	HA	155	147	25.1701	43.5474
0.5	6	HA	156	88	27.2727	44.7914
0.5	6	HA	157	109	29.3578	45.7504
0.5	6	HA	158	110	24.5455	43.2326
0.5	6	HA	159	57	50.8772	50.4367
0.5	6	HA	160	24	83.3333	38.0693
0.5	6	HA	161	89	43.8202	49.8978
0.5	6	HA	162	115	35.6522	48.1068
0.5	6	HA	163	134	29.8507	45.932
0.5	6	HA	164	121	33.0579	47.2377
0.5	6	HA	165	101	8.91089	28.6322
0.5	6	HA	166	137	5.10949	22.0999
0.5	6	HA	167	104	6.73077	25.1767
0.5	6	HA	168	130	6.92308	25.4828
0.5	6	HA	169	126	34.9206	47.8622
0.5	6	HA	170	138	24.6377	43.247
0.5	6	HA	171	122	24.5902	43.2396
0.5	6	HA	172	84	15.4762	36.385
0.5	6	HA	173	83	16.8675	37.6741
0.5	6	HA	174	174	28.7356	45.3835
0.5	6	HA	175	108	23.1481	42.3746
0.5	6	HA	176	110	18.1818	38.746
0.5	6	HA	177	126	23.0159	42.2615
0.5	6	HA	178	102	30.3922	46.2221
0.5	6	HA	179	88	31.8182	46.844
0.5	6	HA	180	55	14.5455	35.5808
0.5	12	HA	1	60	35	48.0995
0.5	12	HA	2	168	10.7143	31.0219
0.5	12	HA	3	71	33.8028	47.6405
0.5	12	HA	4	87	28.7356	45.5153
0.5	12	HA	5	164	18.2927	38.7791
0.5	12	HA	6	121	29.7521	45.9068
0.5	12	HA	7	37	35.1351	48.3978
0.5	12	HA	8	114	30.7018	46.3293
0.5	12	HA	9	60	30	46.2125
0.5	12	HA	10	42	28.5714	45.723
0.5	12	HA	11	108	24.0741	42.9526
0.5	12	HA	12	63	28.5714	45.5383
0.5	12	HA	13	35	22.8571	42.6043
0.5	12	HA	14	134	19.403	39.6936
0.5	12	HA	15	55	36.3636	48.5479
0.5	12	HA	16	105	16.1905	37.013
0.5	12	HA	17	159	14.4654	35.2863
0.5	12	HA	18	98	24.4898	43.2238
0.5	12	HA	19	94	28.7234	45.4898
0.5	12	HA	20	66	12.1212	32.8875
0.5	12	HA	21	53	39.6226	49.3793
0.5	12	HA	22	46	32.6087	47.396
0.5	12	HA	23	91	26.3736	44.3099
0.5	12	HA	24	70	27.1429	44.7907
0.5	12	HA	25	106	24.5283	43.2299
0.5	12	HA	26	83	28.9157	45.6127
0.5	12	HA	27	59	40.678	49.545
0.5	12	HA	28	70	41.4286	49.6155
0.5	12	HA	29	86	45.3488	50.0752
0.5	12	HA	30	25	32	47.6095
0.5	12	HA	31	19	31.5789	47.7567
0.5	12	HA	32	28	67.8571	47.5595
0.5	12	HA	33	28	71.4286	46.0044
0.5	12	HA	34	58	13.7931	34.7839
0.5	12	HA	35	39	15.3846	36.5518
0.5	12	HA	36	152	23.6842	42.655
0.5	12	HA	37	47	38.2979	49.1369
0.5	12	HA	38	30	10	30.5129
0.5	12	HA	39	47	19.1489	39.7727
0.5	12	HA	40	52	42.3077	49.8867
0.5	24	HA	41	54	35.1852	48.2032
0.5	24	HA	42	103	37.8641	48.742
0.5	24	HA	43	109	40.367	49.2899
0.5	24	HA	44	156	21.7949	41.4182
0.5	24	HA	45	62	33.871	47.7134
0.5	24	HA	46	124	24.1935	42.9993
0.5	24	HA	47	86	26.7442	44.5221
0.5	24	HA	48	57	56.1404	50.0626
0.5	24	HA	49	43	39.5349	49.4712
0.5	24	HA	50	18	66.6667	48.5071
0.5	24	HA	51	24	50	51.0754
0.5	24	HA	52	22	68.1818	47.6731
0.5	24	HA	53	53	49.0566	50.4695
0.5	24	HA	54	70	38.5714	49.0278
0.5	24	HA	55	91	25.2747	43.6995
0.5	24	HA	56	97	34.0206	47.624
0.5	24	HA	57	42	21.4286	41.53
0.5	24	HA	58	78	51.2821	50.3071
0.5	24	HA	59	72	38.8889	49.0919
0.5	24	HA	60	26	30.7692	47.0679
0.5	24	HA	61	53	47.1698	50.3975
0.5	24	HA	62	45	64.4444	48.409
0.5	24	HA	63	40	50	50.637
0.5	24	HA	64	50	44	50.1427
0.5	24	HA	65	152	29.6053	45.8024
0.5	24	HA	66	86	36.0465	48.2951
0.5	24	HA	67	65	23.0769	42.4604
0.5	24	HA	68	46	41.3043	49.7821
0.5	24	HA	69	148	26.3514	44.2034
0.5	24	HA	70	49	12.2449	33.1201
0.5	24	HA	71	53	37.7358	48.9364
0.5	24	HA	72	72	31.9444	46.9533
0.5	24	HA	73	37	24.3243	43.4959
0.5	24	HA	74	52	36.5385	48.6236
0.5	24	HA	75	74	39.1892	49.1505
0.5	24	HA	76	52	51.9231	50.4505
0.5	24	HA	77	46	41.3043	49.7821
0.5	24	HA	78	25	44	50.6623
0.5	24	HA	79	21	42.8571	50.7093
0.5	24	HA	80	30	26.6667	44.9776
1	0	HA	121	16	0	0
1	0	HA	122	136	0	0
1	0	HA	123	68	0	0
1	0	HA	124	17	0	0
1	0	HA	125	25	0	0
1	0	HA	126	97	0	0
1	0	HA	127	118	0	0
1	0	HA	128	77	0	0
1	0	HA	129	42	0	0
1	0	HA	130	52	0	0
1	0	HA	131	53	0	0
1	0	HA	132	104	0	0
1	0	HA	133	76	0	0
1	0	HA	134	13	0	0
1	0	HA	135	43	0	0
1	0	HA	136	65	0	0
1	0	HA	137	57	0	0
1	0	HA	138	97	0	0
1	0	HA	139	83	0	0
1	0	HA	140	82	0	0
1	0	HA	141	98	0	0
1	0	HA	142	86	0	0
1	0	HA	143	66	0	0
1	0	HA	144	67	0	0
1	0	HA	145	62	0	0
1	0	HA	146	45	0	0
1	0	HA	147	88	0	0
1	0	HA	148	101	0	0
1	0	HA	149	25	0	0
1	0	HA	150	37	0	0
1	0	HA	151	30	0	0
1	0	HA	152	50	0	0
1	0	HA	153	67	0	0
1	0	HA	154	131	0	0
1	0	HA	155	110	0	0
1	0	HA	156	64	0	0
1	0	HA	157	77	0	0
1	0	HA	158	83	0	0
1	0	HA	159	28	0	0
1	0	HA	160	4	0	0
1	0	HA	161	50	0	0
1	0	HA	162	74	0	0
1	0	HA	163	94	0	0
1	0	HA	164	81	0	0
1	0	HA	165	92	0	0
1	0	HA	166	130	0	0
1	0	HA	167	97	0	0
1	0	HA	168	121	0	0
1	0	HA	169	82	0	0
1	0	HA	170	104	0	0
1	0	HA	171	92	0	0
1	0	HA	172	71	0	0
1	0	HA	173	69	0	0
1	0	HA	174	124	0	0
1	0	HA	175	83	0	0
1	0	HA	176	90	0	0
1	0	HA	177	97	0	0
1	0	HA	178	71	0	0
1	0	HA	179	60	0	0
1	0	HA	180	47	0	0
1	6	HA	242	89	22.4719	41.9762
1	6	HA	243	111	32.4324	47.0245
1	6	HA	244	88	37.5	48.6897
1	6	HA	245	69	62.3188	48.8137
1	6	HA	246	69	63.7681	48.4192
1	6	HA	247	89	59.5506	49.3575
1	6	HA	248	73	36.9863	48.6108
1	6	HA	249	100	44	49.8888
1	6	HA	250	39	97.4359	16.0128
1	6	HA	251	207	16.4251	37.1402
1	6	HA	252	150	21.3333	41.1034
1	6	HA	253	52	36.5385	48.6236
1	6	HA	254	82	43.9024	49.9322
1	6	HA	255	80	46.25	50.1737
1	6	HA	256	80	30	46.1149
1	6	HA	257	128	39.8438	49.15
1	6	HA	258	117	40.1709	49.2352
1	6	HA	259	126	50.7937	50.1933
1	6	HA	260	107	48.5981	50.2155
1	6	HA	261	61	62.2951	48.8669
1	6	HA	262	74	52.7027	50.2677
1	6	HA	263	34	73.5294	44.7811
1	6	HA	264	48	66.6667	47.6393
1	6	HA	265	26	34.6154	48.5165
1	6	HA	266	48	39.5833	49.4204
1	6	HA	267	24	41.6667	50.361
1	6	HA	268	27	40.7407	50.0712
1	6	HA	269	44	61.3636	49.2545
1	6	HA	270	43	60.4651	49.4712
1	6	HA	271	63	11.1111	31.6794
1	6	HA	272	76	10.5263	30.8931
1	6	HA	273	87	27.5862	44.9539
1	6	HA	274	124	31.4516	46.6207
1	6	HA	275	129	23.2558	42.411
1	6	HA	276	68	73.5294	44.4457
1	6	HA	277	171	39.7661	49.0852
1	6	HA	278	116	37.931	48.732
1	6	HA	279	82	32.9268	47.284
1	6	HA	280	56	23.2143	42.6021
1	12	HA	181	116	28.4483	45.3125
1	12	HA	182	135	37.7778	48.6637
1	12	HA	183	35	45.7143	50.5433
1	12	HA	184	132	27.2727	44.7058
1	12	HA	185	101	37.6238	48.6857
1	12	HA	186	93	36.5591	48.4206
1	12	HA	187	153	33.9869	47.522
1	12	HA	188	110	48.1818	50.1956
1	12	HA	189	67	55.2239	50.1017
1	12	HA	190	43	65.1163	48.2243
1	12	HA	191	41	46.3415	50.4854
1	12	HA	192	190	27.8947	44.9666
1	12	HA	193	73	57.5342	49.7712
1	12	HA	194	94	38.2979	48.872
1	12	HA	195	182	25.8242	43.8875
1	12	HA	196	205	22.439	41.8201
1	12	HA	197	41	41.4634	49.8779
1	12	HA	198	65	44.6154	50.0961
1	12	HA	199	126	33.3333	47.3286
1	12	HA	200	102	40.1961	49.2715
1	12	HA	201	48	70.8333	45.934
1	12	HA	202	64	48.4375	50.3706
1	12	HA	203	70	62.8571	48.6675
1	12	HA	204	48	72.9167	44.9093
1	12	HA	205	33	39.3939	49.6198
1	12	HA	206	87	33.3333	47.4137
1	12	HA	207	80	50	50.3155
1	12	HA	208	69	44.9275	50.1065
1	12	HA	209	68	51.4706	50.35
1	12	HA	210	115	33.913	47.5486
1	12	HA	211	62	53.2258	50.3032
1	12	HA	212	60	46.6667	50.3098
1	12	HA	213	80	31.25	46.6437
1	12	HA	214	66	56.0606	50.0117
1	12	HA	215	55	49.0909	50.4525
1	12	HA	216	47	55.3191	50.2538
1	12	HA	217	127	27.5591	44.8581
1	12	HA	218	46	50	50.5525
1	12	HA	219	38	84.2105	36.9537
1	12	HA	220	30	56.6667	50.4007
1	24	HA	221	26	80.7692	40.1918
1	24	HA	222	71	40.8451	49.5046
1	24	HA	223	116	53.4483	50.0974
1	24	HA	224	45	71.1111	45.8368
1	24	HA	225	80	55	50.0633
1	24	HA	226	39	66.6667	47.7567
1	24	HA	227	24	33.3333	48.1543
1	24	HA	228	19	78.9474	41.8854
1	24	HA	229	44	59.0909	49.735
1	24	HA	230	106	52.8302	50.157
2	0	HA	121	16	0	0
2	0	HA	122	136	0	0
2	0	HA	123	68	0	0
2	0	HA	124	17	0	0
2	0	HA	125	25	0	0
2	0	HA	126	97	0	0
2	0	HA	127	118	0	0
2	0	HA	128	77	0	0
2	0	HA	129	42	0	0
2	0	HA	130	52	0	0
2	0	HA	131	53	0	0
2	0	HA	132	104	0	0
2	0	HA	133	76	0	0
2	0	HA	134	13	0	0
2	0	HA	135	43	0	0
2	0	HA	136	65	0	0
2	0	HA	137	57	0	0
2	0	HA	138	97	0	0
2	0	HA	139	83	0	0
2	0	HA	140	82	0	0
2	0	HA	141	98	0	0
2	0	HA	142	86	0	0
2	0	HA	143	66	0	0
2	0	HA	144	67	0	0
2	0	HA	145	62	0	0
2	0	HA	146	45	0	0
2	0	HA	147	88	0	0
2	0	HA	148	101	0	0
2	0	HA	149	25	0	0
2	0	HA	150	37	0	0
2	0	HA	151	30	0	0
2	0	HA	152	50	0	0
2	0	HA	153	67	0	0
2	0	HA	154	131	0	0
2	0	HA	155	110	0	0
2	0	HA	156	64	0	0
2	0	HA	157	77	0	0
2	0	HA	158	83	0	0
2	0	HA	159	28	0	0
2	0	HA	160	4	0	0
2	0	HA	161	50	0	0
2	0	HA	162	74	0	0
2	0	HA	163	94	0	0
2	0	HA	164	81	0	0
2	0	HA	165	92	0	0
2	0	HA	166	130	0	0
2	0	HA	167	97	0	0
2	0	HA	168	121	0	0
2	0	HA	169	82	0	0
2	0	HA	170	104	0	0
2	0	HA	171	92	0	0
2	0	HA	172	71	0	0
2	0	HA	173	69	0	0
2	0	HA	174	124	0	0
2	0	HA	175	83	0	0
2	0	HA	176	90	0	0
2	0	HA	177	97	0	0
2	0	HA	178	71	0	0
2	0	HA	179	60	0	0
2	0	HA	180	47	0	0
2	6	HA	343	124	60.4839	49.0869
2	6	HA	344	90	31.1111	46.5542
2	6	HA	345	77	72.7273	44.8282
2	6	HA	346	76	81.5789	39.0232
2	6	HA	347	100	63	48.5237
2	6	HA	348	57	75.4386	43.4277
2	6	HA	349	49	77.551	42.157
2	6	HA	350	143	33.5664	47.3882
2	6	HA	351	105	25.7143	43.9155
2	6	HA	352	113	44.2478	49.8893
2	6	HA	353	87	34.4828	47.8067
2	6	HA	354	83	72.2892	45.0291
2	6	HA	355	172	41.8605	49.4771
2	6	HA	356	53	71.6981	45.4776
2	6	HA	357	54	81.4815	39.2095
2	6	HA	358	69	75.3623	43.4057
2	6	HA	359	39	74.359	44.2359
2	6	HA	360	59	84.7458	36.2632
2	6	HA	361	82	52.439	50.2478
2	6	HA	362	43	79.0698	41.1625
2	6	HA	363	100	75	43.5194
2	12	HA	281	200	29	45.4901
2	12	HA	282	158	56.3291	49.7555
2	12	HA	283	186	41.3978	49.3874
2	12	HA	284	225	29.3333	45.6305
2	12	HA	285	214	38.3178	48.7301
2	12	HA	286	184	39.6739	49.0556
2	12	HA	287	127	44.0945	49.8467
2	12	HA	288	128	42.1875	49.5799
2	12	HA	289	116	45.6897	50.03
2	12	HA	290	104	61.5385	48.886
2	12	HA	291	148	47.973	50.1285
2	12	HA	292	86	67.4419	47.134
2	12	HA	293	33	75.7576	43.5194
2	12	HA	294	113	47.7876	50.1735
2	12	HA	295	113	44.2478	49.8893
2	12	HA	296	22	50	51.1766
2	12	HA	297	107	42.0561	49.5972
2	12	HA	298	133	42.1053	49.5595
2	12	HA	299	110	44.5455	49.9291
2	12	HA	300	60	65	48.0995
2	12	HA	301	73	31.5068	46.7758
2	12	HA	302	89	37.0787	48.5752
2	12	HA	303	56	78.5714	41.4039
2	12	HA	304	75	74.6667	43.7849
2	12	HA	305	89	50.5618	50.2801
2	12	HA	306	108	57.4074	49.6788
2	12	HA	307	62	61.2903	49.1062
2	12	HA	308	55	50.9091	50.4525
2	12	HA	309	70	64.2857	48.2617
2	12	HA	310	83	62.6506	48.6672
2	12	HA	311	84	65.4762	47.8301
2	12	HA	312	74	81.0811	39.4332
2	12	HA	313	46	78.2609	41.7029
2	12	HA	314	133	61.6541	48.8067
2	12	HA	315	126	67.4603	47.0393
2	12	HA	316	235	47.6596	50.0518
2	12	HA	317	68	72.0588	45.2046
2	12	HA	318	172	47.093	50.0612
2	12	HA	319	19	68.4211	47.7567
2	12	HA	320	10	70	48.3046
2	24	HA	321	72	88.8889	31.6475
2	24	HA	322	35	82.8571	38.2385
2	24	HA	323	41	63.4146	48.7652
2	24	HA	324	57	84.2105	36.7884
2	24	HA	325	98	85.7143	35.1726
2	24	HA	326	124	44.3548	49.8818
2	24	HA	327	82	57.3171	49.7661
2	24	HA	328	32	62.5	49.1869
2	24	HA	329	81	75.3086	43.3903
2	24	HA	330	47	57.4468	49.9769

## Sheet: Fig3_NuclearMeCP2_LUHMES
Summary:
Condition:	KO uninfected			KO Infected GRA16-HA			KO Infected GRA16-MECP2			WT
	Mean	SD	N	Mean	SD	N	Mean	SD	N	Mean	SD	N
12	153.681	9.22321	427	149.722	8.02484	50	205.341	50.4381	157	272.084	64.7235	391
24	150.253	15.6616	510	157.277	18.2701	95	203.664	63.3043	202	242.55	59.1439	391
Raw data
MeCP2-KO	MeCP2-KO +GRA16-HA-MeCP2	MeCP2-KO +GRA16-HA	WT	MeCP2-KO	MeCP2-KO +GRA16-HA-MeCP2	MeCP2-KO +GRA16-HA	WT
142.994	148.744	140.009	323.029	137.28	350.288	129.612	152.335
145.784	158.348	143.794	295.537	129.934	151.599	132.239	165.912
157.751	196.801	139.82	402.143	133.784	177.325	133.179	160.655
142.645	216.546	154.876	266.673	129.439	213.969	143.741	202.154
150.768	183.156	159.205	327.589	132.816	162.961	140.019	150.665
143.026	184.739	144.989	242.323	126.74	131.125	129.47	152.142
143.341	159.911	144.458	289.323	129.789	351.192	133.772	174.5
140.654	199.965	154.736	234.724	126.828	147.935	130.773	149.385
150.708	285.671	137.228	321.487	128.52	137.91	128.334	154.689
143.366	167.002	141.532	335.09	133.954	168.471	132.609	161.141
155.133	214.738	145.714	251.752	130.98	140.777	138.178	174.248
145.828	235.44	147.995	240.622	132.152	145.882	147.491	149.753
160.145	315.404	158.044	309.354	135.226	160.436	130.316	161.234
160.81	205.297	148.493	197.066	142.124	276.55	137.997	199.31
159.424	214.334	157.139	242.914	140.407	359.184	134.398	189.952
171.599	202.369	150.213	195.909	139.091	234.691	133.856	163.608
162.79	261.025	141.289	251.943	142.285	150.383	133.731	149.597
168.046	280.321	162.105	431.852	145.357	127.761	133.672	210.403
157.952	185.497	142.779	278.999	135.437	153.621	142.795	204.364
151.858	171.411	147.921	276.325	136.881	240.494	163.675	145.43
145.411	190.796	141.323	271.36	134.694	162.051	151.447	166.068
164.945	243.652	146.073	399.299	136.719	185.834	153.323	184.446
166.519	206.92	140.212	312.621	129.163	196.145	150.87	189.897
146.667	221.195	144.499	279.923	127.661	147.653	148.602	188.039
167.511	221.258	152.007	308.736	132.465	155.241	149.922	246.67
169.018	194.507	137.836	395.438	132.18	193.792	144.423	159.385
175.692	218.787	141.688	219.975	136.993	167.47	139.902	228.915
158.722	181.689	169.815	256.963	131.067	138.134	159.774	241.696
171.918	198.794	160.346	207.124	130.17	168.805	155.924	194.184
183.125	179.093	154.189	235.435	139.11	194.103	144.485	220.878
173.422	224.575	161.329	232.622	139.984	154.995	144.213	230.259
163.901	170.7	166.908	246.711	153.29	145.654	149.283	272.297
157.223	223.189	166.723	310.237	151.588	704.374	150.049	221.449
167.29	169.814	147.728	303.233	135.327	189.878	147.156	355.045
169.988	240.655	157.625	277.96	144.566	163.261	152.073	310.819
161.242	249.267	144.913	248.408	152.783	142.881	148.328	296.224
156.941	215.524	153.104	270.583	151.23	151.891	141.496	264.706
169.178	272.862	147.778	479.523	141.348	139.677	152.195	188.526
164.34	187.244	144.478	304.606	145.087	199.298	150.008	260.183
175.169	191.137	144.023	306.636	140.632	174.106	146.382	230.984
167.905	233.928	148.089	309.893	149.43	142.927	157.751	201.457
154.79	240.547	147.481	272.729	149.063	203.85	146.775	298.506
154.896	257.145	145.533	329.31	158.866	234.438	154.1	263.647
146.045	210.653	147.461	290.189	152.642	159.541	149.704	257.207
143.607	258.991	159.485	326.791	158.521	181.44	153.878	280.872
147.034	629.25	159.74	249.199	153.636	206.772	160.295	390.375
167.548	257.412	144.877	303.099	147.144	177.555	166.95	310.639
142.896	198.308	149.408	368.396	180.665	179.988	160.014	247.119
160.507	194.344	151.7	257.325	142.347	203.121	162.189	250.346
151.377	184.377	147.371	272.154	148.911	192.317	167.161	292.246
158.821	207.102		319.352	158.564	257.568	163.961	186.729
178.169	171.747		290.163	150.815	242.596	157.955	219.877
162.69	173.176		341.037	158.187	225.115	152.345	227.57
158.952	182.956		267.033	150.047	236.74	163.887	200.278
159.949	213.963		305.657	154.913	247.43	164.373	201.232
168.215	234.626		265.201	150.929	201.392	166.817	280.782
176.985	197.64		270.978	152.327	250.621	161.701	305.524
161.797	200.448		395.331	149.216	182.942	167.474	232.311
160.867	168.379		415.581	142.617	297.232	167.97	286.797
179.651	169.854		337.984	148.498	211.766	160.007	299.36
160.911	217.356		228.517	154.662	180.308	164.757	339.194
156.369	258.147		351.937	138.431	176.827	160.784	278.888
146.473	172.96		233.17	144.526	167.568	197.206	213.875
169.462	191.343		243.163	152.355	239.903	196.671	175.204
160.649	222.903		355.018	148.982	177.74	188.198	225.386
169.063	229.982		278.5	142.588	206.155	193.493	288.738
148.408	223.854		216.684	149.063	161.478	187.317	295.901
147.006	217.596		292.734	146.547	192.844	190.521	235.33
159.429	204.225		273.442	136.116	152.812	193.302	234.613
156.431	160.52		271.656	148.621	195.375	217.604	244.152
159.653	165.2		293.559	135.862	173.647	205.857	226.258
161.005	194.126		216.822	136.081	174.208	156.547	275.5
153.029	156.974		219.095	165.666	193.097	162.609	362.333
154.478	199.359		285.013	143.541	438.201	161.546	299.238
146.239	184.629		409.119	145.634	164.34	154.213	184.105
155.71	163.723		381.645	146.108	170.652	155.974	319.246
151.953	195.936		209.698	145.819	159.023	152.229	312.317
149.009	174.739		269.675	147.61	236.565	158.336	282.293
153.935	156.563		393.22	144.817	230.387	151.42	309.719
145.372	351.338		232.704	143.832	164.927	152.516	243.426
151.635	414.496		280.379	151.66	191.968	170.092	253.809
159.428	208.717		214.878	156.308	199.898	195.451	352.285
155.68	205.138		264.723	142.46	192.927	159.506	283.225
155.068	171.278		265.145	134.391	198.8	154.691	294.577
162.286	177.745		317.761	134.77	177.67	156.715	241.997
158.397	166.199		223.23	142.268	199.617	153.035	347.537
144.334	169.189		271.951	137.384	185.261	158.433	309.352
158.285	187.27		248.219	157.493	248.183	160.732	232.295
148.514	182.259		235.649	144.733	196.711	161.621	393.242
149.543	154.328		185.539	145.486	177.079	176.91	260.422
152.758	194.318		388.393	161.074	246.244	176.811	257.344
149.236	221.917		399.276	152.352	198.615	179.316	288.002
151.375	159.345		285.313	136.572	170.829	175.912	207.817
151.529	162.453		414.095	135.206	202.185	169.329	227.566
157.693	191.017		368.966	139.451	166.85	176.629	253.544
149.731	173.58		424.823	152.204	152.986		300.004
161.607	268.704		225.826	142.707	174.747		324.614
170.651	175.069		265.908	136.319	186.447		351.183
164.127	169.738		512.188	127.394	163.111		265.333
168.132	195.313		305.995	128.205	187.617		278.593
181.996	198.02		212.282	135.891	199.763		280.101
173.429	198.299		235.355	130.863	243.888		220.916
151.397	198.511		318.311	158.757	303.209		307.619
159.095	221.812		401.997	143.153	164.988		360.423
159.45	183.696		212.638	147.668	190.832		365.092
148.321	192.603		213.522	132.258	162.451		385.534
155.431	209.604		275.789	133.361	153.106		465.121
159.872	175.7		397.845	136.171	154.051		220.05
162.505	188.515		290.751	140.854	154.739		307.082
149.343	213.528		304.701	148.043	172.487		233.543
156.516	178.827		281.873	132.485	157.706		199.936
145.38	179.04		246.625	152.858	160.13		231.349
140.34	158.223		205.044	142.275	174.39		210.704
147.118	209.947		248.217	133.533	170.408		194.405
148.818	158.928		280.361	128.204	192.069		180.696
151.284	185.381		299.857	126.165	164.409		165.357
143.529	185.133		277.282	131.156	144.349		160.906
160.439	198.841		203.565	128.396	163.234		140.746
140.832	189.812		296.518	135.745	160.685		161.215
147.715	241.977		240.098	146.488	150.217		155.512
150.671	189.812		238.044	133.205	156.194		144.513
154.27	171.577		236.993	137.238	169.449		138.44
160.265	182.227		299.845	147.345	144.058		150.463
168.51	167.366		238.723	146.803	212.948		202.001
166.817	163.45		209.643	149.87	493.945		238.768
158.813	165.765		259.686	144.175	168.969		181.7
154.318	171.763		239.916	154.001	171.062		200.163
164.485	211.663		281.442	150.728	180.322		192.543
174.872	195.085		266.787	152.127	172.925		166.681
163.116	159.447		234.617	152.255	169.516		162.643
165.493	188.256		222.151	147.021	208.259		231.188
165.842	267.04		240.031	144.58	175.176		244.276
153.696	210.659		220.331	148.247	181.577		168.097
152.833	207.446		356.454	150.462	174.917		259.342
162.013	185.324		270.811	144.922	200.39		230.89
173.604	180.369		259.93	150.34	221.062		260.447
167.956	164.477		207.353	156.196	325.194		204.477
155.294	181.749		258.937	150.806	285.595		228.26
168.42	249.876		231.408	150.031	194.855		183.587
155.956	212.413		219.498	138.037	202.14		229.783
165.675	200.17		240.802	142.452	243.794		168.049
158.757	179.595		192.048	145.398	193.449		171.703
148.391	237.767		360.412	148.34	240.878		242.304
150.793	229.993		281.972	153.269	267.316		212.153
150.279	188.218		231.899	154.689	339.639		180.371
148.752	228.506		257.757	153.872	238.502		252.721
143.692	211.72		328.523	144.07	308.282		172.865
146.432	253.93		242.021	173.232	301.214		173.974
143.388	199.611		367.573	186.367	202.754		266.552
153.324	192.801		270.207	168.603	218.654		292.101
156.112	261.924		250.661	178.664	287.771		231.109
153.332	204.781		238.613	181.241	205.679		176.541
157.177	225.371		343.983	180.439	192.336		221.784
149.083	189.424		406.13	168.356	190.974		317.992
152.159	230.132		233.869	153.627	197.019		218.789
146.188	169.707		247.888	167.754	241.98		302.744
159.522	179.887		225.495	162.321	193.871		294.044
151.067			218.199	166.825	193.581		308.664
144.864			235.422	173.315	298.915		212.548
154.064			256.309	160.728	158.893		250.572
143.251			275.712	168.735	199.214		241.344
151.972			186.478	197.995	168.025		215.745
161.189			249.051	174.221	241.984		171.584
166.047			401.697	146.505	182.442		193.222
154.18			192.63	158.778	176.877		177.051
151.514			185.419	168.841	200.802		180.712
149.783			211.021	168.43	186.095		183.253
148.111			213.985	178.788	291.619		178.914
146.257			337.046	163.141	285.318		189.817
158.677			372.075	162.373	230.355		177.601
147.887			369.562	180.872	291.579		164.339
160.02			309.202	154.9	183.429		161.844
149.845			269.408	182.442	174.994		202.161
159.135			331.896	176.877	320.12		170.313
157.022			262.04	200.802	206.68		171.804
150.409			263.849	186.095	207.28		181.442
147.345			222.475	187.92	193.127		226.627
142.176			225.657	178.208	272.31		186.764
148.185			253.471	175.504	203.908		236.287
160.841			245.233	158.186	219.596		181.703
159.27			201.189	153.554	232.526		271.077
155.148			261.954	148.739	189.273		215.987
152.76			425.916	152.285	203.122		262.787
152.976			364.337	146.63	174.592		244.535
147.396			285.34	175.46	193.073		269.62
143.325			215.446	167.141	186.816		206.838
148.036			227.411	165.144	177.258		164.804
147.972			244.246	154.437	174.54		169.881
147.47			238.627	158.489	186.959		210.849
146.753			302.394	153.112	181.828		204.951
145.284			204.123	156.125	217.013		168.478
141.636			359.621	150.818	285.962		248.093
147.533			292.619	167.006	176.079		296.85
148.955			219.293	166.26	212.108		237.822
146.588			237.628	158.973	184.224		242.469
143.251			374.553	162.272	210.534		223.362
148.304			331.005	157.466	207.463		252.904
139.577			288.114	165.313	203.857		218.586
141.28			297.61	176.703	213.904		268.067
154.181			388.77	155.964	223.008		233.372
152.62			315.272	162.186	172.225		321.676
146.03			341.596	169.216	169.795		277.841
149.033			338.55	144.934			226.477
158.219			307.179	150.44			169.528
152.41			243.986	144.22			217.647
146.093			227.546	143.954			289.151
150.297			279.555	146.466			168.359
157.921			337.556	140.775			218.11
167.248			240.199	148.049			314.666
151.547			248.369	154.779			297.275
149.817			482.808	159.08			257.95
166.355			220.099	150.836			279.689
153.057			308.367	147.377			209.86
152.082			225.167	157.175			249.2
146.018			228.425	146.05			235.538
150			277.274	153.421			255.712
153.326			420.085	172.138			253.395
161.21			331.087	159.575			215.287
174.983			259.332	165.541			243.357
175.924			371.476	169.37			226.265
158.713			489.75	155.859			198.33
172.076			262.511	154.53			196.379
170.687			341.435	167.935			186.904
162.795			384.489	160.998			210.652
174.935			243.725	157.687			179.684
171.2			295.369	152.788			194.499
156.819			238.808	151.201			181.206
149.17			490.932	156.722			175.63
158.429			381.747	150.844			181.228
160.149			405.709	144.696			173.18
154.493			437.853	140.223			289.972
156.827			394.693	134.761			242.515
146.377			262.32	128.239			251.085
143.254			284.626	132.28			284.625
141.839			325.394	128.787			207.571
144.221			216.807	133.992			286.168
156.439			297.478	133.561			181.522
152.793			479.36	131.409			199.783
148.805			255.326	133.307			230.806
152.527			257.714	139.917			282.87
164.311			264.515	127.559			213.918
161.24			287.788	127.658			259.301
169.504			350.363	140.114			188.239
154.458			260.891	135.417			165.697
167.643			300.71	133.944			186.269
153.811			360.617	135.394			188.8
162.44			266.347	135.971			336.149
151.305			357.393	133.363			177.72
169.053			261.173	141.245			323.685
153.529			272.166	145.657			252.349
159.034			224.53	140.415			183.112
154.766			224.271	155.226			247.707
149.322			212.072	133.283			212.143
156.304			182.857	132.903			275.858
152.195			203.725	149.031			200.133
159.35			201.233	131.954			204.535
142.229			249.718	135.125			197.241
140.651			285.036	135.285			176.265
135.95			223.536	135.734			208.151
143.181			222.739	131.613			205.667
136.483			237.646	133.313			272.194
152.641			296.409	154.783			251.503
149.719			304.142	132.058			269.389
142.537			223.925	134.222			222.976
152.974			229.53	140.286			267.626
138.356			194.222	137.01			350.831
146.962			172.855	132.068			294.862
142.318			182.857	137.426			305.119
144.468			203.725	140.082			329.291
145.048			201.233	144.288			369.579
137.653			249.718	136.734			328.636
143.168			285.036	142.994			251.773
150.318			223.536	153.205			334.882
141.663			222.739	137.185			224.447
142.261			237.646	136.784			202.405
155.031			296.409	132.394			389.049
149.746			304.142	133.211			228.16
158.261			223.925	132.77			215.947
152.845			229.53	148.723			271.104
152.767			194.222	141.126			455.324
141.892			172.855	132.288			291.825
147.517			279.035	128.962			299.349
147.239			193.751	127.952			258.397
139.606			309.018	133.089			471.851
140.416			259.371	140.478			389.521
143.65			229.141	138.63			260.429
139.232			180.523	134.352			393.631
152.211			217.885	135.259			256.306
155.681			256.894	134.948			232.418
144.203			196.256	132.394			284.187
138.192			252.037	128.933			217.66
140.188			318.176	129.235			263.555
160.441			419.926	126.69			194.658
149.366			409.552	134.253			263.739
146.972			448.017	125.944			230.3
139.792			277.133	137.502			266.056
143.888			187.906	127.817			322.272
145.826			274.491	125.066			214.732
147.693			234.966	127.397			267.798
150.202			225.025	130.634			248.203
140.119			201.02	130.924			330.576
145.011			196.704	142.562			222.112
147.714			223.238	130.075			225.053
151.958			270.76	138.272			240.04
145.087			195.85	132.831			195.506
141.518			220.026	131.987			175.691
145.89			289.921	136.179			190.089
146.975			300.471	136.081			202.092
146.005			300.158	138.89			204.939
155.118			229.578	130.132			176.683
153.233			228.506	131.096			210.087
143.698			232.861	135.159			217.647
141.925			233.103	129.124			201.871
141.028			173.709	129.434			237.372
158.486			188.268	133.947			277.845
156.697			198.841	127.595			248.72
149.966			358.296	125.244			231.098
148.428			245.152	143.083			196.964
145.903			262.118	140.842			200.469
150.947			271.177	139.979			195.447
148.139			208.408	138.888			269.769
153.5			252.291	139.621			241.909
141.359			185.305	134.976			207.143
140.766			168.473	138.686			274.087
136.97			160.693	136.757			260.388
148.865			214.967	131.429			188.657
141.392			277.857	132.372			219.335
157.73			300.965	136.036			237.037
141.217			209.629	139.332			235.732
137.188			226.943	129.609			279.051
138.549			234.128	132.448			251.335
146.916			270.177	136.381			402.589
145.963			280.446	138.071			292.047
155.36			225.916	136.448			272.42
148.899			226.093	137.389			352.417
146.27			235.087	133.91			320.674
147.465			214.646	149.053			281.036
145.342			213.805	145.009			328.54
144.618			237.951	145.055			327.239
153.065			253.797	159.172			364.026
143.988			220.501	151.557			376.224
143.517			311.607	155.391			279.09
141.929			204.154	167.068			250.283
137.565			291.499	148.033			309.034
150.574			196.242	148.845			349.124
142.528			195.398	164.226			247.525
176.787			253.163	165.102			243.46
167.13			221.916	163.98			259.23
164.995			301.281	158.578			258.182
158.54			311.292	159.27			286.519
157.744			257.944	165.759			280.138
156.5			247.865	149.816			196.906
155.87			185.446	148.04			271.793
159.544			246.056	151.62			184.53
158.679			286.129	163.25			197.87
160.85			223.775	145.265			260.691
156.839			226.908	149.189			223.237
159.028			217.941	150.634			250.433
153.807			205.376	145.09			224.351
153.997			190.301	149.519			285.366
159.768			220.073	157.617			299.47
152.704			264.724	155.848			271.956
161.206			215.493	150.921			271.87
158.158			269.282	163.502			240.608
163.729			194.851	157.098			239.643
169.072			190.758	137.183			258.026
175.813			223.713	153.385			270.608
156.307			267.539	156.428			262.633
158.191			210.902	150.928			302.12
158.194			246.735	154.309			288.054
153.241			269.791	149.234			296.827
152.055			252.509	142.051			293.03
150.983			298.441	145.385			364.893
151.483			302.382	146.132			364.29
163.367			287.608	144.267			361.796
150.54			321.177	144.788			335.346
157.477			304.168	151.412			240.281
149.384			230.816	153.944			250.604
134.502			268.926	140.693			250.633
144.924			208.858	138.562			240.516
145.385			203.539	140.256			238.564
143.19			274.735	150.643			223.631
148.006			307.116	145.607			221.626
149.722			229.328	142.538			247.997
150.321			177.345	147.538			255.639
148.137			178.321	148.367			205.123
154.652			204.091	143.12			221.573
148.994			300.785	149.853			230.831
152.75			200.215	152.345			186.982
175.182			277.556	145.82			202.821
152.169			227.842	149.93			193.346
147.926				156.166
145.875				156.44
149.584				153.681
147.913				149.831
153.642				145.691
145.787				151.747
150.644				143.513
157.462				155.533
151.712				147.758
150.36				156.254
146.828				150.654
146.816				148.561
152.446				148.087
139.53				149.078
148.516				145.685
154.542				148.411
149.642				149.813
154.235				143.23
162.746				145.996
165.35				149.735
164.277				151.453
163.74				155.95
142.478				153.301
153.88				146.483
149.612				146.494
156.989				143.52
154.114				151.95
155.165				152.123
168.29				142.577
166.8				152.633
144.675				151.016
159.274				142.006
155.111				146.631
150.742				144.388
147.048				167.669
151.675				172.023
				168.458
				157.546
				149.761
				158.084
				163.335
				158.259
				163.958
				166.1
				152.697
				164.76
				160.396
				164.803
				152.187
				151.366
				161.738
				172.316
				161.053
				152.04
				153.763
				160.795
				161.758
				177.925
				160.82
				153.678
				160.262
				166.635
				169.048
				161.202
				157.805
				168.91
				153.637
				185.207
				195.246
				200.33
				199.066
				194.358
				175.708
				195.166
				204.051
				192.002
				191.66
				174.974
				180.892
				173.918
				189.425
				209.179
				172.742
				190.391
				186.25
				197.026
				191.151
				181.965
				165.688
				164.538
				159.452
				158.826
				165.732
				162.168
				149.196
				144.382
				155.801
				156.098
				153.399
				153.306
				154.098
				155.409
				161.543
				162.297
				188.647
				155.859
				158.499
				164.917
				164.56
				150.654
				166.04
				162.095
				156.757
				155.162
				180.999
				163.038
				176.582
				184.445
				162.981

## Sheet: ExtendedFig1_GRA16_Truncates
Summary:
GRA16 fragment:	No Construct			505			339			256			237
	Mean	SD	N	Mean	SD	N	Mean	SD	N	Mean	SD	N	Mean	SD	N
HA	5.43315	6.17161	32	629.9	200.232	10	233.106	157.997	32	66.1979	35.0054	19	104.034	76.8742	13
MECP2	5.43315	6.17161	32	80.9638	33.7358	17	12.3043	10.5244	12	22.6341	12.2585	15	7.89426	6.65563	18
Raw data
No construct	505aa	339aa	256aa	237aa	505aa- MeCP2	339aa -MeCP2	256aa- MeCP2	237aa- MeCP2
0.660667	595.13	223.554	57.8647	83.2813	121.565	21.176	17.934	8.55733
-0.206667	484.595	183.298	52.7367	112.12	85.4653	21.0173	18.0367	16.4513
-1.22667	586.352	149.669	33.0163	50.6533	84.6653	5.75	22.4067	2.54667
-3.39267	916.726	269.362	124.316	75.4083	74.922	8.654	4.69067	-0.612667
-5.16	497.753	154.532	47.3237	105.158	159.493	2.08867	34.6847	3.80867
4.218	844.903	278.518	61.0203	31.0013	96.862	13.522	39.3547	5.80267
13.218	295.26	416.104	163.687	153.093	61.2987	29.862	21.816	12.2927
3.90067	650.171	72.9113	69.012	48.3847	75.0187	0.126667	19.998	9.4
7.854	535.029	258.36	104.75	334.214	55.6513	-6.03	53.1153	6.024
-4.66067	893.08	370.084	60.3737	102.046	52.7887	22.0953	11.1167	7.862
-2.51467		133.64	53.8687	112.051	68.0673	13.792	13.7927	11.0807
5.636		623.118	22.469	51.6073	144.71	15.598	25.0893	7.16733
9.23533		133.538	35.152	93.4287	56.5407		18.3253	2.832
1.00467		620.687	45.686		73.9693		27.4147	20.9453
13.4567		271.307	63.239		80.018		11.736	19.3127
-1.368		468.376	59.5627		28.4233			0.819333
8.82867		151.06	34.126		56.9253			11.4307
19.9587		218.367	66.183					-3.624
9.30133		211.08	103.373
3.83133		406.051
8.576		50.8289
1.26133		135.482
-0.321333		90.6844
4.42667		94.9911
6.33067		25.2289
7.44133		108.111
11.412		10.3222
7.128		116.956
9.788		199.2
8.28133		443.538
11.2347		235.256
15.7273		335.191
